# Supplementary material for: Tandemly Integrated HPV16 Can Form a Brd4-Dependent Super-Enhancer-Like Element That Drives Transcription of Viral Oncogenes
Source: mBio. 2016 Sep 13;7(5):e01446-16. doi: 10.1128/mBio.01446-16 (PMC5021809; doi:10.1128/mBio.01446-16)
Supplement: Table S1 — Genes regulated by iBET72 in 20861 and 20863 cells. Shown are genes with more than 2-fold changes in expression after iBET72 treatment (P < 0.05 in 20861 cells). [file mbo004162981st1.xlsx]

## Sheet: Data
Probe_ID	Annotation_Src	RefSeq	RefSeqs_Hit	geneIDs_Hit	Entrez_GeneID	Gene	Description	Lsmean condition cell20861_GSKneg	Lsmean condition cell20861_GSKpos	Lsmean condition cell20863_GSKneg	Lsmean condition cell20863_GSKpos	EST GSK effect on 20861	EST GSK effect on 20863	EST 20863 v 20861 in GSK pos	EST 20863 v 20861 in GSK neg	EST GSK effect on cell effect	NLP GSK effect on 20861	NLP GSK effect on 20863	NLP 20863 v 20861 in GSK pos	NLP 20863 v 20861 in GSK neg	NLP GSK effect on cell effect	ADJ 20863 v 20861 in GSK neg	ADJ 20863 v 20861 in GSK pos	ADJ GSK effect on 20861	ADJ GSK effect on 20863	ADJ GSK effect on cell effect	SIG GSK effect on 20861	SIG GSK effect on 20863	SIG 20863 v 20861 in GSK pos	SIG 20863 v 20861 in GSK neg	SIG GSK effect on cell effect	Sum Sig Index for Estimates	Avg Sig Index for Estimates
ILMN_1757351	RSQ	NM_002963	3	2	6278	S100A7	S100 calcium binding protein A7 (S100A7), mRNA.	7.02892	10.2408	6.65732	7.29299	3.21188	0.635668	-2.94781	-0.371597	-1.2881	12.222	6.63978	11.9243	4.86291	10.2557	0.000977605	3.34782e-08	1.6867e-08	4.68074e-05	1.5609e-06	1	1	1	1	1	5	1
ILMN_1651496	RSQ	NM_138720	1	1	3017	HIST1H2BD	histone cluster 1, H2bd (HIST1H2BD), transcript variant 2, mRNA.	7.49453	10.4602	7.19824	9.45667	2.96567	2.25843	-1.00353	-0.296287	-0.353622	7.49444	6.56868	3.9387	1.13465	2.07819	0.252416	0.00256415	1.02623e-05	5.20008e-05	0.216665	1	1	1	0	0	3	0.6
ILMN_1729801	RSQ	NM_002964	2	1	6279	S100A8	S100 calcium binding protein A8 (S100A8), mRNA.	10.926	13.5086	8.65227	10.2169	2.58262	1.56465	-3.29166	-2.2737	-0.508984	9.2925	7.56896	10.1314	8.85285	4.97124	7.89267e-06	5.21676e-07	1.31043e-06	1.50365e-05	0.00737038	1	1	1	1	1	5	1
ILMN_1690040	RSQ	NM_003273	3	1	7108	TM7SF2	transmembrane 7 superfamily member 2 (TM7SF2), transcript variant 1, mRNA.	7.39107	9.65504	6.91889	8.25431	2.26396	1.33543	-1.40073	-0.472188	-0.464269	8.03996	6.24504	6.4055	3.00122	3.95396	0.0152161	6.85513e-05	5.20443e-06	8.28807e-05	0.0271717	1	1	1	1	1	5	1
ILMN_1796423	RSQ	NM_004669	1	1	9022	CLIC3	chloride intracellular channel 3 (CLIC3), mRNA.	7.91925	10.1269	7.23427	8.35437	2.20767	1.1201	-1.77255	-0.684981	-0.543782	6.43109	4.22018	5.69746	2.79947	3.11214	0.0208625	0.000193951	3.83163e-05	0.00158896	0.0736363	1	1	1	1	0	4	0.8
ILMN_1680110	RSQ	NM_006829	1	1	10974	ADIRF	adipogenesis regulatory factor (ADIRF), mRNA.	10.0668	12.1944	8.59426	10.1111	2.12758	1.51681	-2.08334	-1.47257	-0.305385	8.79595	7.63348	8.72352	7.53225	3.54563	3.17882e-05	3.54353e-06	2.04491e-06	1.39145e-05	0.0450087	1	1	1	1	1	5	1
ILMN_1721218	RSQ	NM_002274	2	1	3860	KRT13	keratin 13, type I (KRT13), transcript variant 2, mRNA.	9.83828	11.9245	9.91823	10.6881	2.0862	0.769883	-1.23637	0.0799509	-0.658161	5.57981	2.58872	3.9147	0.176351	3.09111	0.847934	0.00266554	0.000125639	0.0221028	0.0752482	1	1	1	0	0	3	0.6
ILMN_1714433	RSQ	NM_023009	2	1	65108	MARCKSL1	MARCKS-like 1 (MARCKSL1), transcript variant 1, mRNA.	7.40624	9.4871	7.89728	9.15787	2.08086	1.26059	-0.329233	0.491037	-0.410135	6.60968	4.94905	1.4426	2.25052	2.65855	0.0484221	0.141557	3.12409e-05	0.000515869	0.123461	1	1	0	1	0	3	0.6
ILMN_1758623	RSQ	NM_021063	3	1	3017	HIST1H2BD	histone cluster 1, H2bd (HIST1H2BD), transcript variant 1, mRNA.	7.21952	9.25352	7.2062	8.41816	2.034	1.21196	-0.835357	-0.013321	-0.411018	7.21778	5.47923	4.28463	0.0438478	3.20735	0.960372	0.00150807	1.47381e-05	0.000245488	0.0660829	1	1	1	0	0	3	0.6
ILMN_1659047	RSQ	NM_003516	2	2	8337	HIST2H2AA3	histone cluster 2, H2aa3 (HIST2H2AA3), mRNA.	7.72643	9.76008	7.35027	8.70936	2.03366	1.35909	-1.05072	-0.37615	-0.337283	6.81679	5.46851	4.63541	1.85051	2.38128	0.0892609	0.000896815	2.29306e-05	0.000248356	0.161158	1	1	1	0	0	3	0.6
ILMN_1752548	RSQ	NM_207392	2	1	388533	KRTDAP	keratinocyte differentiation-associated protein (KRTDAP), transcript variant 1, mRNA.	8.51945	10.544	7.07177	7.72694	2.02453	0.655177	-2.81703	-1.44768	-0.684675	6.91299	3.3054	8.04111	5.78587	4.48089	0.000256162	7.75216e-06	2.03391e-05	0.00688105	0.0140802	1	1	1	1	1	5	1
ILMN_1660544	RSQ	NM_183376	1	1	91947	ARRDC4	arrestin domain containing 4 (ARRDC4), mRNA.	7.55144	9.51745	7.22688	8.49512	1.96601	1.26825	-1.02233	-0.324564	-0.348882	8.14223	6.64685	5.92307	2.47142	3.61063	0.0346637	0.000139302	4.60645e-06	4.68074e-05	0.0403106	1	1	1	1	1	5	1
ILMN_1797704	RSQ	NR_073414	4	4	729252	KRT16P1	keratin 16 pseudogene 1 (KRT16P1), non-coding RNA.	9.06131	11.0032	7.85681	8.70519	1.94191	0.84838	-2.29803	-1.20449	-0.546766	6.82384	4.11724	7.39665	5.23092	3.83526	0.000593918	1.6839e-05	2.28793e-05	0.00187298	0.0304405	1	1	1	1	1	5	1
ILMN_1757467	RSQ	NM_005318	1	1	3005	H1F0	H1 histone family, member 0 (H1F0), mRNA.	8.4875	10.4293	8.09093	9.39155	1.94183	1.30062	-1.03778	-0.396573	-0.320603	9.69879	8.31627	7.54215	4.35627	4.78004	0.00203681	1.32302e-05	1.02024e-06	9.69729e-06	0.00880511	1	1	1	1	1	5	1
ILMN_1685608	RSQ	NM_002523	1	1	4885	NPTX2	neuronal pentraxin II (NPTX2), mRNA.	7.53248	9.40568	9.31588	11.0265	1.87319	1.71065	1.62085	1.7834	-0.0812734	8.35399	8.04212	7.85718	8.18514	0.845743	1.15593e-05	1.00185e-05	3.66078e-06	1.17217e-05	0.601618	1	1	1	1	0	4	0.8
ILMN_1754576	RSQ	NM_173086	1	1	286887	KRT6C	keratin 6C, type II (KRT6C), mRNA.	9.23661	11.0816	8.43169	8.90995	1.84499	0.478267	-2.17165	-0.804928	-0.683362	8.81888	4.30527	9.3815	5.99334	6.60752	0.00019114	1.46036e-06	2.04491e-06	0.00139105	0.0011571	1	1	1	1	1	5	1
ILMN_1750974	RSQ	NM_002965	1	1	6280	S100A9	S100 calcium binding protein A9 (S100A9), mRNA.	12.0616	13.8917	9.99341	12.0287	1.83009	2.03528	-1.86298	-2.06818	0.102598	6.03466	6.39104	6.09422	6.44503	0.495902	9.79888e-05	0.000108314	6.6427e-05	6.53178e-05	0.762595	1	1	1	1	0	4	0.8
ILMN_1784602	RSQ	NM_000389	5	1	1026	CDKN1A	cyclin-dependent kinase inhibitor 1A (p21, Cip1) (CDKN1A), transcript variant 1, mRNA.	11.25	13.0655	10.3772	12.4593	1.81543	2.08215	-0.606159	-0.872878	0.133359	5.95015	6.40951	2.61798	3.6235	0.673901	0.00582408	0.0213597	7.69323e-05	6.44294e-05	0.674849	1	1	1	1	0	4	0.8
ILMN_1708728	RSQ	NM_177925	2	1	55766	H2AFJ	H2A histone family, member J (H2AFJ), transcript variant 1, mRNA.	9.60519	11.38	8.7031	9.87317	1.77482	1.17007	-1.50684	-0.902088	-0.302374	6.57737	5.19222	6.0275	4.36069	2.27681	0.00203589	0.000119441	3.24966e-05	0.000363471	0.173167	1	1	1	1	0	4	0.8
ILMN_1676563	RSQ	NM_002775	1	1	5654	HTRA1	HtrA serine peptidase 1 (HTRA1), mRNA.	9.14501	10.9065	9.16581	10.717	1.76152	1.55124	-0.189483	0.0207999	-0.105141	7.63523	7.20125	1.30471	0.0936092	0.969567	0.91859	0.174893	9.0466e-06	2.50055e-05	0.54614	1	1	0	0	0	2	0.4
ILMN_2336609	RSQ	NM_032943	26	1	54843	SYTL2	synaptotagmin-like 2 (SYTL2), transcript variant a, mRNA.	7.03819	8.75753	6.71227	7.55479	1.71933	0.842513	-1.20274	-0.325921	-0.43841	6.24993	3.94827	5.06885	1.57274	3.05898	0.134289	0.000484829	4.91205e-05	0.00242568	0.0772034	1	1	1	0	0	3	0.6
ILMN_2184064	RSQ	NM_183376	1	1	91947	ARRDC4	arrestin domain containing 4 (ARRDC4), mRNA.	7.06094	8.72802	6.86368	7.69767	1.66707	0.833983	-1.03035	-0.197262	-0.416544	7.53648	5.21239	5.90969	1.41236	4.1085	0.170139	0.000141553	9.56029e-06	0.000356511	0.0237685	1	1	1	0	1	4	0.8
ILMN_2316236	RSQ	NM_032495	5	1	84525	HOPX	HOP homeobox (HOPX), transcript variant 1, mRNA.	9.38448	11.037	7.899	8.72715	1.65257	0.82815	-2.3099	-1.48548	-0.412208	7.25368	4.94923	8.40089	6.89122	3.85123	5.47374e-05	4.85772e-06	1.47381e-05	0.000515869	0.0304405	1	1	1	1	1	5	1
ILMN_1736760	RSQ	NM_005557	1	1	3868	KRT16	keratin 16, type I (KRT16), mRNA.	10.4312	12.0578	8.38757	9.71529	1.62659	1.32772	-2.34246	-2.04359	-0.149437	6.53008	5.84967	7.77098	7.30446	1.10561	3.52626e-05	1.07977e-05	3.3897e-05	0.000144035	0.492968	1	1	1	1	0	4	0.8
ILMN_1651574	RSQ	NM_004925	1	1	360	AQP3	aquaporin 3 (Gill blood group) (AQP3), mRNA.	8.30375	9.92161	7.346	8.3385	1.61786	0.992506	-1.5831	-0.957751	-0.312677	5.76289	4.18957	5.6909	4.07983	2.01217	0.00299615	0.000194894	9.64961e-05	0.00166135	0.229019	1	1	1	1	0	4	0.8
ILMN_1713892	RSQ	NM_174921	2	1	201895	SMIM14	small integral membrane protein 14 (SMIM14), mRNA.	9.19121	10.7696	8.87561	9.46537	1.57841	0.589768	-1.30425	-0.315609	-0.49432	7.70077	4.43117	7.04977	2.62899	4.97298	0.027287	2.69698e-05	8.23703e-06	0.00116688	0.00737038	1	1	1	1	1	5	1
ILMN_1791726	RSQ	NM_006086	2	1	10381	TUBB3	tubulin, beta 3 class III (TUBB3), transcript variant 1, mRNA.	9.79411	11.3434	9.72499	11.3639	1.54929	1.63892	0.0205124	-0.0691232	0.0448178	7.72819	7.92091	0.109317	0.451709	0.405876	0.621372	0.894408	8.00669e-06	1.17217e-05	0.804685	1	1	0	0	0	2	0.4
ILMN_1732071	RSQ	NM_003528	1	1	8349	HIST2H2BE	histone cluster 2, H2be (HIST2H2BE), mRNA.	7.02982	8.55088	6.76339	7.62414	1.52106	0.860748	-0.926745	-0.266428	-0.330158	6.82009	4.92976	5.16907	1.74309	3.08085	0.104787	0.000416926	2.28793e-05	0.000530633	0.0754086	1	1	1	0	0	3	0.6
ILMN_1688780	RSQ	NM_002961	2	1	6275	S100A4	S100 calcium binding protein A4 (S100A4), transcript variant 1, mRNA.	8.39871	9.90844	8.20296	9.26553	1.50973	1.06258	-0.642909	-0.195754	-0.223578	7.07774	5.89437	4.26933	1.3418	2.29445	0.188432	0.0015383	1.75468e-05	0.00013534	0.170743	1	1	1	0	0	3	0.6
ILMN_1814106	RSQ	NM_199001	1	1	375791	CYSRT1	cysteine-rich tail protein 1 (CYSRT1), mRNA.	8.15726	9.64665	7.62838	8.1221	1.48939	0.493727	-1.52455	-0.528886	-0.49783	9.3092	5.55335	9.3898	5.78101	6.74087	0.000256162	1.46036e-06	1.31043e-06	0.000219689	0.00102143	1	1	1	1	1	5	1
ILMN_1798181	RSQ	NM_001572	11	1	3665	IRF7	interferon regulatory factor 7 (IRF7), transcript variant a, mRNA.	7.71112	9.19105	7.78944	8.87208	1.47993	1.08265	-0.318971	0.0783128	-0.198642	5.84193	4.81939	1.58421	0.282065	1.36467	0.755006	0.113451	8.62859e-05	0.00063713	0.409148	1	1	0	0	0	2	0.4
ILMN_1713813	RSQ	NR_073414	2	2	729252	KRT16P1	keratin 16 pseudogene 1 (KRT16P1), non-coding RNA.	9.6262	11.1049	8.05874	9.11237	1.47873	1.05363	-1.99257	-1.56746	-0.212555	6.96452	5.82441	7.98302	7.16266	2.14845	4.02855e-05	8.12322e-06	1.90725e-05	0.000148067	0.198215	1	1	1	1	0	4	0.8
ILMN_3242900	RSQ	NM_003516	2	2	8337	HIST2H2AA3	histone cluster 2, H2aa3 (HIST2H2AA3), mRNA.	7.48841	8.96588	7.22925	8.20641	1.47746	0.977158	-0.759468	-0.259165	-0.250152	8.84887	7.42941	6.5733	3.17214	4.08673	0.0116414	5.24362e-05	2.04491e-06	1.80231e-05	0.0238825	1	1	1	1	1	5	1
ILMN_1714861	UGA				968	CD68	CD68 molecule	7.74805	9.19747	7.76898	8.32066	1.44942	0.551687	-0.876805	0.0209248	-0.448865	5.93478	2.94952	4.30649	0.0676288	3.33943	0.940342	0.00146182	7.80491e-05	0.0123489	0.0578676	1	1	1	0	0	3	0.6
ILMN_1708151	RSQ	NM_006014	1	1	8270	LAGE3	L antigen family, member 3 (LAGE3), mRNA.	9.97617	11.4021	10.1938	10.9355	1.42596	0.74169	-0.46665	0.217621	-0.342135	7.86123	5.652	4.16426	2.09462	4.27638	0.0614752	0.00181241	6.45158e-06	0.000191648	0.0198427	1	1	1	0	1	4	0.8
ILMN_1757877	RSQ	NM_017885	9	1	54985	HCFC1R1	host cell factor C1 regulator 1 (XPO1 dependent) (HCFC1R1), transcript variant 1, mRNA.	8.95578	10.342	8.68048	9.80065	1.38622	1.12016	-0.541351	-0.275295	-0.133028	6.12621	5.41913	3.17752	1.59036	1.00591	0.130914	0.00860329	5.95743e-05	0.000265302	0.530636	1	1	1	0	0	3	0.6
ILMN_1686573	RSQ	NM_005218	1	1	1672	DEFB1	defensin, beta 1 (DEFB1), mRNA.	7.58354	8.96848	6.89107	7.17219	1.38494	0.281116	-1.79629	-0.692466	-0.551913	8.92727	3.65741	9.82569	6.55657	6.96189	8.50118e-05	8.40211e-07	2.04491e-06	0.00387557	0.000983725	1	1	1	1	1	5	1
ILMN_1738546	RSQ	NR_029392	3	3	400578	KRT16P2	keratin 16 pseudogene 2 (KRT16P2), non-coding RNA.	8.38819	9.76141	7.09912	7.69239	1.37323	0.593268	-2.06903	-1.28907	-0.389979	7.25673	4.4789	8.66229	7.04146	4.2507	4.33244e-05	3.60002e-06	1.47381e-05	0.00109444	0.0202418	1	1	1	1	1	5	1
ILMN_1751753	RSQ	NM_002168	3	1	3418	IDH2	isocitrate dehydrogenase 2 (NADP+), mitochondrial (IDH2), transcript variant 1, mRNA.	8.62326	9.98183	7.49005	8.21927	1.35857	0.729223	-1.76255	-1.13321	-0.314674	6.09137	4.08181	6.9694	5.48921	2.67718	0.000406889	2.98761e-05	6.21611e-05	0.00196904	0.119847	1	1	1	1	0	4	0.8
ILMN_1679133	RSQ	NM_030666	6	1	1992	SERPINB1	serpin peptidase inhibitor, clade B (ovalbumin), member 1 (SERPINB1), transcript variant 1, mRNA.	7.98059	9.33404	7.87524	8.34084	1.35345	0.465597	-0.9932	-0.105347	-0.443926	6.53527	3.1632	5.5024	0.583824	4.03936	0.531304	0.000253407	3.3897e-05	0.00864874	0.0249998	1	1	1	0	1	4	0.8
ILMN_1750748	RSQ	NR_029393	2	2	644945	KRT16P3	keratin 16 pseudogene 3 (KRT16P3), non-coding RNA.	9.44156	10.7891	7.77098	8.91304	1.34758	1.14205	-1.8761	-1.67058	-0.102761	5.46196	4.92299	6.56605	6.17574	0.586978	0.000146588	5.26783e-05	0.000149569	0.000535535	0.721401	1	1	1	1	0	4	0.8
ILMN_2224907	RSQ	NM_174921	2	1	201895	SMIM14	small integral membrane protein 14 (SMIM14), mRNA.	8.25857	9.58187	8.01197	8.41553	1.3233	0.403566	-1.16634	-0.246605	-0.459867	9.29024	5.26153	8.85452	3.71583	6.85411	0.00500948	3.02401e-06	1.31043e-06	0.000329389	0.000983725	1	1	1	1	1	5	1
ILMN_1755974	RSQ	NM_005165	3	1	230	ALDOC	aldolase C, fructose-bisphosphate (ALDOC), mRNA.	8.67575	9.98277	9.01936	9.87744	1.30702	0.858082	-0.105328	0.343608	-0.224468	5.80291	4.43851	0.464146	1.95446	1.79075	0.0763969	0.586061	9.10971e-05	0.00115378	0.282633	1	1	0	0	0	2	0.4
ILMN_1707727	RSQ	NM_139314	5	1	51129	ANGPTL4	angiopoietin-like 4 (ANGPTL4), transcript variant 1, mRNA.	9.02928	10.3343	10.655	11.6218	1.305	0.966808	1.28754	1.62573	-0.169095	5.04351	4.09536	4.99992	5.76455	0.971588	0.000260577	0.000530867	0.000287148	0.00193305	0.544802	1	1	1	1	0	4	0.8
ILMN_3238785	RSQ	NR_003142	1	1	735301	SNHG9	small nucleolar RNA host gene 9 (SNHG9), long non-coding RNA.	9.63371	10.9186	9.47156	10.3388	1.28484	0.867221	-0.579773	-0.162154	-0.20881	5.58722	4.3214	3.12867	0.750116	1.56125	0.427933	0.00932291	0.000124144	0.00136071	0.343098	1	1	1	0	0	3	0.6
ILMN_1700690	RSQ	NM_006373	1	1	10493	VAT1	vesicle amine transport 1 (VAT1), mRNA.	7.75222	9.03692	8.05144	8.75877	1.28469	0.707337	-0.278143	0.299215	-0.288679	7.38321	5.37906	2.59501	2.7833	3.65313	0.0213363	0.0221498	1.26488e-05	0.000278679	0.0390654	1	1	1	1	1	5	1
ILMN_2221046	RSQ	NM_000405	2	1	2760	GM2A	GM2 ganglioside activator (GM2A), transcript variant 1, mRNA.	8.15395	9.42863	8.06604	8.76382	1.27468	0.697789	-0.664806	-0.0879169	-0.288444	5.74913	3.82969	3.6852	0.375617	2.36358	0.681791	0.00385493	9.8352e-05	0.00295205	0.162957	1	1	1	0	0	3	0.6
ILMN_3202024							Unknown	9.25933	10.5323	9.54816	10.2407	1.27301	0.692503	-0.291679	0.288825	-0.290252	5.2029	3.32493	1.35526	1.33943	2.00155	0.188985	0.16208	0.000221988	0.00665739	0.23082	1	1	0	0	0	2	0.4
ILMN_1810055	RSQ	NM_032039	10	1	83986	ITFG3	integrin alpha FG-GAP repeat containing 3 (ITFG3), transcript variant 1, mRNA.	9.37319	10.6457	9.20803	10.1597	1.27247	0.951631	-0.485997	-0.165162	-0.160418	6.28232	5.31791	3.24576	1.00837	1.48082	0.302367	0.00768864	4.74349e-05	0.000302237	0.369854	1	1	1	0	0	3	0.6
ILMN_1708016	RSQ	NM_080821	1	1	116151	FAM210B	family with sequence similarity 210, member B (FAM210B), mRNA.	9.02136	10.2932	8.45538	9.41865	1.27187	0.963269	-0.874582	-0.565982	-0.1543	3.85487	3.05307	2.79346	1.78107	0.556266	0.0993083	0.0159788	0.00188216	0.0104348	0.733699	1	1	1	0	0	3	0.6
ILMN_1810214	RSQ	NM_005354	2	1	3727	JUND	jun D proto-oncogene (JUND), transcript variant 1, mRNA.	11.1933	12.4605	11.1825	12.0615	1.26722	0.879048	-0.39901	-0.010837	-0.194087	5.70088	4.51504	2.29036	0.0362021	1.5166	0.967354	0.0365384	0.000103686	0.00103809	0.358285	1	1	1	0	0	3	0.6
ILMN_1804117	RSQ	NM_152832	3	1	23625	FAM89B	family with sequence similarity 89, member B (FAM89B), transcript variant 2, mRNA.	8.63013	9.8872	8.34053	9.07983	1.25707	0.7393	-0.807368	-0.289594	-0.258887	7.17264	5.39271	5.68306	2.5958	3.22341	0.0287489	0.000197653	1.59391e-05	0.00027373	0.0659322	1	1	1	1	0	4	0.8
ILMN_1705144	RSQ	NM_003565	3	1	8408	ULK1	unc-51 like autophagy activating kinase 1 (ULK1), mRNA.	7.94506	9.19941	7.61279	8.47824	1.25436	0.865446	-0.721178	-0.332269	-0.194455	5.83297	4.62397	4.05496	1.99006	1.61064	0.0721129	0.00215283	8.75253e-05	0.000868128	0.329963	1	1	1	0	0	3	0.6
ILMN_1767470	RSQ	NM_021626	2	1	59342	SCPEP1	serine carboxypeptidase 1 (SCPEP1), mRNA.	8.2403	9.48947	8.1963	8.91466	1.24917	0.718367	-0.574802	-0.0439992	-0.265401	8.81804	6.92291	6.17066	0.499322	4.77086	0.587174	9.58775e-05	2.04491e-06	3.5175e-05	0.00882651	1	1	1	0	1	4	0.8
ILMN_1716547	RSQ	NM_017567	6	1	55577	NAGK	N-acetylglucosamine kinase (NAGK), mRNA.	8.56431	9.79076	8.57567	9.30958	1.22645	0.733905	-0.481181	0.0113646	-0.246273	7.57869	5.84319	4.47243	0.0707801	3.49127	0.938032	0.00114303	9.46065e-06	0.000145075	0.0490461	1	1	1	0	1	4	0.8
ILMN_2153916	RSQ	NM_021979	1	1	3306	HSPA2	heat shock 70kDa protein 2 (HSPA2), mRNA.	8.59507	9.8147	8.70354	9.70863	1.21963	1.00509	-0.106065	0.108473	-0.107269	4.65227	4.04822	0.330512	0.339624	0.513247	0.709891	0.694075	0.000538301	0.00205611	0.754706	1	1	0	0	0	2	0.4
ILMN_1806710	RSQ	NM_031475	3	1	83715	ESPN	espin (ESPN), mRNA.	6.79022	8.00582	6.72431	7.50544	1.21559	0.781132	-0.500377	-0.0659146	-0.217231	5.81454	4.38226	3.06445	0.287567	1.87891	0.750396	0.0103339	8.96103e-05	0.00125267	0.263393	1	1	1	0	0	3	0.6
ILMN_1671703	RSQ	NM_001613	3	1	59	ACTA2	actin, alpha 2, smooth muscle, aorta (ACTA2), transcript variant 2, mRNA.	7.23833	8.4493	7.50576	8.55066	1.21097	1.04491	0.10136	0.267425	-0.0830326	8.8435	8.33561	1.47072	3.83629	1.74239	0.0041611	0.135749	2.04491e-06	9.69729e-06	0.296407	1	1	0	1	0	3	0.6
ILMN_1763144	RSQ	NM_000434	1	1	4758	NEU1	sialidase 1 (lysosomal sialidase) (NEU1), mRNA.	7.76382	8.97451	7.62309	8.49194	1.21069	0.868848	-0.482569	-0.140726	-0.170922	6.92758	5.8121	3.93061	1.11394	2.08366	0.260225	0.00259797	2.00149e-05	0.000148472	0.216138	1	1	1	0	0	3	0.6
ILMN_1756541	RSQ	NM_006454	5	1	10608	MXD4	MAX dimerization protein 4 (MXD4), mRNA.	7.95771	9.16217	8.07966	8.94	1.20446	0.86034	-0.222172	0.121946	-0.172059	5.81125	4.71353	1.30418	0.619136	1.45324	0.507808	0.174973	9.0104e-05	0.000759632	0.378449	1	1	0	0	0	2	0.4
ILMN_1724250	RSQ	NM_002087	2	1	2896	GRN	granulin (GRN), mRNA.	9.06937	10.2688	9.02561	9.77986	1.19939	0.754255	-0.488896	-0.0437623	-0.222567	4.35208	2.98765	1.93365	0.108839	1.15766	0.904427	0.0646738	0.000854515	0.0116214	0.475354	1	1	0	0	0	2	0.4
ILMN_2144426	RSQ	NM_003516	2	2	8337	HIST2H2AA3	histone cluster 2, H2aa3 (HIST2H2AA3), mRNA.	7.01562	8.21096	6.88721	7.54553	1.19535	0.658322	-0.665428	-0.128405	-0.268512	6.77532	4.80012	4.83455	0.955847	3.1392	0.325328	0.000668219	2.45218e-05	0.000654302	0.0723611	1	1	1	0	0	3	0.6
ILMN_1695946	RSQ	NM_001013642	2	1	388610	TRNP1	TMF1-regulated nuclear protein 1 (TRNP1), mRNA.	9.67966	10.8736	9.73832	11.18	1.19398	1.44169	0.306373	0.0586694	0.123852	6.57917	7.21874	2.42885	0.336139	1.30429	0.713054	0.0291782	3.24966e-05	2.46299e-05	0.424882	1	1	1	0	0	3	0.6
ILMN_1793990	RSQ	NM_002166	1	1	3398	ID2	inhibitor of DNA binding 2, dominant negative helix-loop-helix protein (ID2), mRNA.	7.87531	9.06778	7.83054	9.18072	1.19246	1.35017	0.112939	-0.0447668	0.0788529	6.99202	7.41506	0.884651	0.281562	0.870722	0.755376	0.327181	1.82346e-05	1.80231e-05	0.587354	1	1	0	0	0	2	0.4
ILMN_1766499	RSQ	NM_021979	1	1	3306	HSPA2	heat shock 70kDa protein 2 (HSPA2), mRNA.	9.33154	10.5209	9.38592	10.4052	1.18941	1.01926	-0.115762	0.0543888	-0.0850754	6.91283	6.39098	0.889012	0.347179	0.932866	0.704726	0.32519	2.03391e-05	6.53178e-05	0.56048	1	1	0	0	0	2	0.4
ILMN_2349061	RSQ	NM_001572	11	1	3665	IRF7	interferon regulatory factor 7 (IRF7), transcript variant a, mRNA.	7.22264	8.40962	7.14074	8.02304	1.18699	0.882307	-0.386581	-0.0819002	-0.15234	6.62203	5.62957	3.08268	0.518538	1.6984	0.574563	0.0100463	3.05203e-05	0.000198123	0.30674	1	1	1	0	0	3	0.6
ILMN_2115340	RSQ	NM_003548	2	2	8370	HIST2H4A	histone cluster 2, H4a (HIST2H4A), mRNA.	6.83906	8.0227	6.77101	7.38338	1.18364	0.612369	-0.639319	-0.0680469	-0.285636	7.57242	5.35658	5.49806	0.585396	4.03408	0.530421	0.000255035	9.46065e-06	0.000285797	0.0249998	1	1	1	0	1	4	0.8
ILMN_3288717							Unknown	9.8395	11.0138	9.95847	10.6544	1.17426	0.695929	-0.359358	0.118968	-0.239163	4.61075	3.04998	1.53463	0.39181	1.42933	0.668615	0.122634	0.00057189	0.0104759	0.385429	1	1	0	0	0	2	0.4
ILMN_1735052	RSQ	NM_003565	3	1	8408	ULK1	unc-51 like autophagy activating kinase 1 (ULK1), mRNA.	7.69808	8.87228	7.43882	8.2826	1.1742	0.843783	-0.589675	-0.259262	-0.165207	6.36286	5.26576	4.12595	1.9395	1.7276	0.0781566	0.00192874	4.21979e-05	0.000327267	0.300545	1	1	1	0	0	3	0.6
ILMN_1701025	RSQ	NM_000120	3	1	2052	EPHX1	epoxide hydrolase 1, microsomal (xenobiotic) (EPHX1), transcript variant 1, mRNA.	7.61335	8.78678	7.44963	8.16012	1.17342	0.710491	-0.626655	-0.163723	-0.231466	5.91379	4.28971	3.90437	0.962041	2.15845	0.322482	0.00270652	7.92121e-05	0.00142295	0.196037	1	1	1	0	0	3	0.6
ILMN_2086095	RSQ	NM_002166	1	1	3398	ID2	inhibitor of DNA binding 2, dominant negative helix-loop-helix protein (ID2), mRNA.	7.76329	8.9353	7.68631	9.08755	1.17201	1.40124	0.152249	-0.0769849	0.114617	4.9802	5.56374	0.615927	0.266886	0.66635	0.768858	0.48088	0.000316492	0.000215705	0.680027	1	1	0	0	0	2	0.4
ILMN_1681437	RSQ	NM_016286	2	1	51181	DCXR	dicarbonyl/L-xylulose reductase (DCXR), transcript variant 1, mRNA.	9.41746	10.5854	9.38255	10.4713	1.16794	1.08873	-0.11412	-0.0349086	-0.0396056	9.51392	9.27128	2.17119	0.523142	0.946274	0.571898	0.0440849	1.23034e-06	3.0116e-06	0.554357	1	1	1	0	0	3	0.6
ILMN_1726666	RSQ	NM_002084	1	1	2878	GPX3	glutathione peroxidase 3 (GPX3), mRNA.	8.16431	9.32767	7.72025	8.09169	1.16336	0.371446	-1.23597	-0.444058	-0.395957	6.45992	2.89823	6.6643	3.39429	4.0842	0.00820094	4.84209e-05	3.70305e-05	0.0134297	0.0238825	1	1	1	1	1	5	1
ILMN_1684873	RSQ	NM_001669	3	1	414	ARSD	arylsulfatase D (ARSD), mRNA.	7.95038	9.11289	7.23015	8.00598	1.16251	0.77583	-1.10691	-0.720226	-0.193342	6.21341	4.8817	6.04932	4.64391	1.9794	0.0013348	0.000116758	5.17653e-05	0.000576991	0.236094	1	1	1	1	0	4	0.8
ILMN_2358919	RSQ	NM_004881	5	1	9540	TP53I3	tumor protein p53 inducible protein 3 (TP53I3), transcript variant 1, mRNA.	7.55135	8.7005	7.53096	8.44278	1.14915	0.911818	-0.257721	-0.0203908	-0.118665	6.63452	5.85839	2.15043	0.105948	1.32301	0.906947	0.0456597	3.04866e-05	0.000142724	0.419112	1	1	1	0	0	3	0.6
ILMN_1849494	RSQ	NM_014971	1	1	22979	EFR3B	EFR3 homolog B (S. cerevisiae) (EFR3B), mRNA.	6.71784	7.86378	6.60655	7.04742	1.14594	0.440869	-0.816363	-0.111295	-0.352534	9.96831	6.68907	8.79683	2.46853	7.10629	0.0348062	3.20692e-06	7.56268e-07	4.4954e-05	0.000983725	1	1	1	1	1	5	1
ILMN_1713124	RSQ	NM_003739	2	1	8644	AKR1C3	aldo-keto reductase family 1, member C3 (AKR1C3), transcript variant 1, mRNA.	7.96468	9.10146	7.38137	8.41472	1.13678	1.03334	-0.686743	-0.583306	-0.0517185	5.31227	5.00191	3.72797	3.25426	0.294113	0.0102285	0.0035717	0.000188209	0.000473772	0.858579	1	1	1	1	0	4	0.8
ILMN_1744604	RSQ	NM_000101	2	1	1535	CYBA	cytochrome b-245, alpha polypeptide (CYBA), mRNA.	8.14457	9.27863	7.29445	7.7491	1.13406	0.454644	-1.52953	-0.850114	-0.339709	8.19379	5.11588	9.22444	7.2075	5.29563	3.79128e-05	1.84875e-06	4.49987e-06	0.000407111	0.00481809	1	1	1	1	1	5	1
ILMN_1663092	RSQ	NM_006079	3	1	10370	CITED2	Cbp/p300-interacting transactivator, with Glu/Asp-rich carboxy-terminal domain, 2 (CITED2), transcript variant 1, mRNA.	8.39314	9.52387	8.21496	9.83516	1.13073	1.62019	0.311284	-0.178179	0.244732	3.94622	5.0787	1.04425	0.519435	1.18935	0.57396	0.258608	0.00161981	0.000432062	0.464119	1	1	0	0	0	2	0.4
ILMN_1764709	RSQ	NM_005461	1	1	9935	MAFB	v-maf avian musculoaponeurotic fibrosarcoma oncogene homolog B (MAFB), mRNA.	8.95878	10.0849	7.22284	8.07577	1.1261	0.852934	-2.0091	-1.73594	-0.136583	5.62001	4.71644	7.57223	7.07383	1.1131	4.33244e-05	1.30699e-05	0.000117115	0.000755667	0.489507	1	1	1	1	0	4	0.8
ILMN_1720829	RSQ	NM_003407	1	1	7538	ZFP36	ZFP36 ring finger protein (ZFP36), mRNA.	9.64062	10.757	9.55217	10.3958	1.11639	0.843666	-0.361174	-0.0884554	-0.13636	4.59139	3.72887	1.62499	0.288746	0.756388	0.749498	0.106245	0.000589633	0.00346548	0.639282	1	1	0	0	0	2	0.4
ILMN_1785095	RSQ	NM_145230	4	1	155066	ATP6V0E2	ATPase, H+ transporting V0 subunit e2 (ATP6V0E2), transcript variant 1, mRNA.	8.82773	9.93655	8.02033	8.89561	1.10881	0.87528	-1.04093	-0.8074	-0.116767	5.64153	4.86964	5.43327	4.61182	0.942123	0.00138517	0.000277269	0.000113825	0.000589752	0.555802	1	1	1	1	0	4	0.8
ILMN_1714197	RSQ	NM_018677	14	1	55902	ACSS2	acyl-CoA synthetase short-chain family member 2 (ACSS2), transcript variant 1, mRNA.	9.3139	10.4206	8.80588	9.60976	1.10668	0.803878	-0.810819	-0.508017	-0.151401	6.69513	5.62488	5.6533	4.15259	1.86916	0.00264224	0.000206205	2.79526e-05	0.000198532	0.266172	1	1	1	1	0	4	0.8
ILMN_1694268	RSQ	NM_018645	3	1	55502	HES6	hes family bHLH transcription factor 6 (HES6), transcript variant 1, mRNA.	7.70743	8.81147	7.24258	8.12256	1.10403	0.879973	-0.68891	-0.464851	-0.11203	8.48003	7.70131	6.86696	5.54896	2.36953	0.000383808	3.5372e-05	3.10384e-06	1.28969e-05	0.162446	1	1	1	1	0	4	0.8
ILMN_1784655	RSQ	NM_138463	4	1	116238	TLCD1	TLC domain containing 1 (TLCD1), transcript variant 1, mRNA.	7.80314	8.90663	8.32183	8.8392	1.10349	0.517367	-0.0674345	0.518689	-0.293062	5.87047	3.47991	0.338894	3.48731	2.86197	0.00721557	0.686207	8.22011e-05	0.00516867	0.0955638	1	1	0	1	0	3	0.6
ILMN_1714349	RSQ	NM_015554	2	1	26035	GLCE	glucuronic acid epimerase (GLCE), mRNA.	7.88169	8.98377	7.75925	8.83835	1.10208	1.0791	-0.14542	-0.122438	-0.0114911	8.80702	8.73439	2.39604	2.00142	0.17544	0.0711427	0.0307345	2.04491e-06	6.01012e-06	0.920013	1	1	1	0	0	3	0.6
ILMN_1733799	RSQ	NM_207368	6	1	348262	FAM195B	family with sequence similarity 195, member B (FAM195B), transcript variant 1, mRNA.	7.3968	8.49843	7.67251	8.50164	1.10163	0.829134	0.00321541	0.275707	-0.136246	5.43054	4.51393	0.0110825	1.6305	1.06225	0.123427	0.990692	0.000157395	0.00103809	0.510831	1	1	0	0	0	2	0.4
ILMN_1705686	RSQ	NM_006176	2	1	4900	NRGN	neurogranin (protein kinase C substrate, RC3) (NRGN), transcript variant 1, mRNA.	6.97415	8.07533	6.80025	7.44527	1.10118	0.645019	-0.630059	-0.173898	-0.22808	6.03642	4.30099	4.22809	1.17271	2.35829	0.239324	0.00164679	6.6427e-05	0.00140062	0.163016	1	1	1	0	0	3	0.6
ILMN_1691111	RSQ	NM_152339	2	1	124044	SPATA2L	spermatogenesis associated 2-like (SPATA2L), mRNA.	7.82241	8.92352	7.67632	8.54028	1.10111	0.863961	-0.383241	-0.146094	-0.118573	7.85004	7.02199	4.34541	1.79126	2.08264	0.0975253	0.00139049	6.51139e-06	3.18259e-05	0.216138	1	1	1	0	0	3	0.6
ILMN_1775743	RSQ	NM_001731	1	1	694	BTG1	B-cell translocation gene 1, anti-proliferative (BTG1), mRNA.	10.2757	11.3761	9.8504	10.6354	1.10034	0.785006	-0.74065	-0.425318	-0.157666	5.88584	4.78127	4.59599	2.95143	1.49737	0.0164486	0.000952545	8.0566e-05	0.000674113	0.365456	1	1	1	1	0	4	0.8
ILMN_1717674	RSQ	NM_000285	3	1	5184	PEPD	peptidase D (PEPD), transcript variant 1, mRNA.	8.73154	9.82628	8.62388	9.16046	1.09474	0.536576	-0.665817	-0.107656	-0.279081	6.75593	4.41232	5.10176	0.849917	3.48246	0.37635	0.000459216	2.49144e-05	0.00120514	0.0493858	1	1	1	0	1	4	0.8
ILMN_3300198	RSQ	NR_102705	2	1	101410538	MMP24-AS1	MMP24 antisense RNA 1 (MMP24-AS1), transcript variant 1, long non-coding RNA.	7.98216	9.07486	7.86713	8.66047	1.09269	0.793342	-0.414382	-0.115033	-0.149674	5.425	4.39547	2.53905	0.561561	1.20138	0.547157	0.0242271	0.0001587	0.00123685	0.458697	1	1	1	0	0	3	0.6
ILMN_1752520	RSQ	NM_152270	8	1	91607	SLFN11	schlafen family member 11 (SLFN11), transcript variant 5, mRNA.	7.12642	8.21369	6.98579	7.46022	1.08727	0.474427	-0.753474	-0.140632	-0.306421	7.22406	4.48007	5.98601	1.40813	4.19733	0.171104	0.000127941	1.47381e-05	0.0010928	0.0214664	1	1	1	0	1	4	0.8
ILMN_1684306	RSQ	NM_002961	2	1	6275	S100A4	S100 calcium binding protein A4 (S100A4), transcript variant 1, mRNA.	8.1407	9.22787	7.8995	8.67013	1.08717	0.770635	-0.557744	-0.241208	-0.158268	6.2301	5.09255	4.07012	1.86695	1.71704	0.0871593	0.0020972	5.0762e-05	0.000421072	0.301984	1	1	1	0	0	3	0.6
ILMN_1717219	RSQ	NM_001037163	3	2	84792	FAM220A	family with sequence similarity 220, member A (FAM220A), mRNA.	9.06403	10.1387	9.20287	9.86057	1.0747	0.657702	-0.278161	0.138832	-0.208497	5.16039	3.62849	1.54075	0.655843	1.64796	0.484361	0.121567	0.000237633	0.00405106	0.320351	1	1	0	0	0	2	0.4
ILMN_1792689	RSQ	NM_003512	1	1	8334	HIST1H2AC	histone cluster 1, H2ac (HIST1H2AC), mRNA.	6.82153	7.89603	6.76257	7.46725	1.07449	0.704679	-0.428776	-0.0589631	-0.184906	4.7728	3.47965	2.1796	0.200387	1.24165	0.826827	0.043553	0.000442028	0.00516897	0.445461	1	1	1	0	0	3	0.6
ILMN_1806408	RSQ	NM_000018	10	1	37	ACADVL	acyl-CoA dehydrogenase, very long chain (ACADVL), transcript variant 1, mRNA.	10.042	11.1052	10.0108	10.8967	1.06322	0.885925	-0.208462	-0.0311723	-0.0886451	5.29427	4.7048	1.16134	0.11829	0.61572	0.895728	0.217391	0.000192213	0.000770757	0.705927	1	1	0	0	0	2	0.4
ILMN_1751956	RSQ	NM_004528	2	1	4259	MGST3	microsomal glutathione S-transferase 3 (MGST3), mRNA.	10.1913	11.2525	10.5186	11.414	1.06121	0.895464	0.161516	0.327267	-0.0828753	9.30184	8.71592	3.14236	5.30895	2.31331	0.000535146	0.00910249	1.31043e-06	6.01012e-06	0.167602	1	1	1	1	0	4	0.8
ILMN_1691572	RSQ	NM_003312	2	1	7263	TST	thiosulfate sulfurtransferase (rhodanese) (TST), transcript variant 1, mRNA.	10.2538	11.3136	9.47529	10.7651	1.05984	1.28978	-0.54855	-0.778494	0.114972	6.30154	6.96504	4.16272	5.27784	1.24644	0.000545306	0.00181372	4.63514e-05	3.32649e-05	0.444732	1	1	1	1	0	4	0.8
ILMN_1800602	RSQ	NM_012198	3	1	25801	GCA	grancalcin, EF-hand calcium binding protein (GCA), mRNA.	7.85005	8.9044	7.78911	8.62942	1.05434	0.840311	-0.274973	-0.0609411	-0.107016	4.84508	4.13078	1.3861	0.218507	0.662362	0.810463	0.15454	0.000391582	0.00184158	0.681182	1	1	0	0	0	2	0.4
ILMN_1814823	RSQ	NM_000146	1	1	2512	FTL	ferritin, light polypeptide (FTL), mRNA.	11.8534	12.907	12.082	12.7085	1.05363	0.626541	-0.198475	0.228611	-0.213543	4.93997	3.3476	0.966229	1.15038	1.60255	0.246814	0.289726	0.000336746	0.00642156	0.331152	1	1	0	0	0	2	0.4
ILMN_1710482	RSQ	NM_001642	7	1	334	APLP2	amyloid beta (A4) precursor-like protein 2 (APLP2), transcript variant 1, mRNA.	8.72776	9.7806	8.48328	9.21934	1.05284	0.736061	-0.561259	-0.244482	-0.158389	5.37703	4.23215	3.41951	1.46657	1.32184	0.15691	0.00583368	0.000168553	0.00155598	0.419112	1	1	1	0	0	3	0.6
ILMN_1687384	RSQ	NM_002038	3	1	2537	IFI6	interferon, alpha-inducible protein 6 (IFI6), transcript variant 1, mRNA.	7.68769	8.73463	7.92453	8.54879	1.04693	0.62426	-0.185841	0.236835	-0.211338	6.90371	5.17913	1.81891	2.35595	2.95012	0.0410286	0.0782328	2.05277e-05	0.000370862	0.0861883	1	1	0	1	0	3	0.6
ILMN_1803392	RSQ	NM_014604	3	2	30851	TAX1BP3	Tax1 (human T-cell leukemia virus type I) binding protein 3 (TAX1BP3), transcript variant 1, mRNA.	9.84679	10.8935	10.1601	11.1247	1.04674	0.964544	0.23115	0.313344	-0.0410968	6.94818	6.67106	2.32967	3.11578	0.446168	0.0127718	0.0343127	1.94961e-05	4.64943e-05	0.787368	1	1	1	1	0	4	0.8
ILMN_1652631	RSQ	NM_022343	12	1	152007	GLIPR2	GLI pathogenesis-related 2 (GLIPR2), transcript variant 1, mRNA.	7.05689	8.10283	6.70962	7.09442	1.04594	0.384796	-1.00841	-0.347267	-0.330573	7.53877	4.23495	7.41395	3.92043	4.84992	0.00369761	1.6427e-05	9.56029e-06	0.00155182	0.00785623	1	1	1	1	1	5	1
ILMN_2158705	RSQ	NM_138448	1	1	98	ACYP2	acylphosphatase 2, muscle type (ACYP2), mRNA.	6.99699	8.04261	7.08153	7.69947	1.04562	0.61794	-0.343139	0.0845391	-0.213839	7.49332	5.71886	3.84515	0.872457	3.4719	0.365129	0.00295797	1.02623e-05	0.000170542	0.0496129	1	1	1	0	1	4	0.8
ILMN_2075847	RSQ	NM_032786	3	1	84872	ZC3H10	zinc finger CCCH-type containing 10 (ZC3H10), transcript variant 1, mRNA.	7.19665	8.24014	7.24986	8.0056	1.04349	0.75574	-0.234543	0.0532085	-0.143876	6.10217	5.03844	1.81545	0.296226	1.54407	0.743278	0.0787141	6.13994e-05	0.000451738	0.348899	1	1	0	0	0	2	0.4
ILMN_1697448	RSQ	NM_006472	1	1	10628	TXNIP	thioredoxin interacting protein (TXNIP), mRNA.	10.9026	11.938	10.8533	11.9754	1.03544	1.1221	0.0373747	-0.049287	0.0433308	5.55898	5.82516	0.163518	0.224986	0.291135	0.804611	0.843013	0.000128964	0.000148067	0.860228	1	1	0	0	0	2	0.4
ILMN_1813671	RSQ	NM_005984	4	1	6576	SLC25A1	solute carrier family 25 (mitochondrial carrier; citrate transporter), member 1 (SLC25A1), transcript variant 1, mRNA.	9.17592	10.2097	9.17313	9.99241	1.03377	0.819288	-0.217277	-0.0027918	-0.107243	6.68246	5.90158	2.03741	0.0149823	1.35305	0.986924	0.0544671	2.84992e-05	0.00013534	0.411377	1	1	0	0	0	2	0.4
ILMN_1778173	RSQ	NM_016282	5	1	50808	AK3	adenylate kinase 3 (AK3), transcript variant 1, mRNA.	9.3326	10.3641	8.80803	9.6522	1.03145	0.844161	-0.71186	-0.524568	-0.0936462	8.37583	7.68819	7.10641	6.07575	2.04393	0.00016518	2.55598e-05	3.66078e-06	1.28969e-05	0.223322	1	1	1	1	0	4	0.8
ILMN_2091347	RSQ	NM_005896	3	1	3417	IDH1	isocitrate dehydrogenase 1 (NADP+), soluble (IDH1), transcript variant 1, mRNA.	9.3906	10.4198	9.58874	10.0659	1.02922	0.477123	-0.353955	0.198137	-0.276046	5.81638	3.40033	2.59102	1.3751	2.84497	0.179122	0.0222922	8.94174e-05	0.00586674	0.0974184	1	1	1	0	0	3	0.6
ILMN_1687266	RSQ	NM_001207052	7	3	645426	TMEM191C	transmembrane protein 191C (TMEM191C), mRNA.	7.56664	8.59559	7.25934	7.88582	1.02895	0.626477	-0.70977	-0.307301	-0.201234	5.64857	4.06018	4.44761	2.13201	1.96341	0.0581097	0.00118736	0.000112595	0.00202551	0.240586	1	1	1	0	0	3	0.6
ILMN_1699022	RSQ	NM_015036	1	1	23052	ENDOD1	endonuclease domain containing 1 (ENDOD1), mRNA.	8.52293	9.55073	8.35496	9.14329	1.02781	0.788327	-0.407445	-0.167967	-0.119739	6.57746	5.68969	3.60554	1.48183	1.496	0.153551	0.00435029	3.24966e-05	0.000179559	0.365719	1	1	1	0	0	3	0.6
ILMN_2343047	RSQ	NM_019624	7	1	23457	ABCB9	ATP-binding cassette, sub-family B (MDR/TAP), member 9 (ABCB9), transcript variant 2, mRNA.	7.64226	8.66836	7.66612	8.07932	1.0261	0.413195	-0.58904	0.0238617	-0.306451	5.65297	2.87298	3.88533	0.103328	3.00156	0.909801	0.00278052	0.000111657	0.0140165	0.0816948	1	1	1	0	0	3	0.6
ILMN_1777061	RSQ	NM_020928	2	1	57688	ZSWIM6	zinc finger, SWIM-type containing 6 (ZSWIM6), mRNA.	7.8752	8.89862	7.78638	8.62046	1.02342	0.834079	-0.278153	-0.0888132	-0.0946701	6.76051	6.07185	2.70836	0.727706	1.21176	0.440383	0.0184092	2.4778e-05	0.000108832	0.454446	1	1	1	0	0	3	0.6
ILMN_2158336	RSQ	NM_020145	10	1	56904	SH3GLB2	SH3-domain GRB2-like endophilin B2 (SH3GLB2), transcript variant 2, mRNA.	9.97507	10.9984	9.63754	10.3359	1.02333	0.69839	-0.662476	-0.337535	-0.16247	4.62994	3.46517	3.31364	1.68456	1.06519	0.11449	0.00687391	0.000554533	0.00529025	0.509379	1	1	1	0	0	3	0.6
ILMN_1721134	RSQ	NM_000359	1	1	7051	TGM1	transglutaminase 1 (TGM1), mRNA.	8.66731	9.68891	7.90264	8.40379	1.0216	0.501146	-1.28512	-0.764668	-0.260227	5.82495	3.57194	6.59429	4.87653	2.7164	0.000953306	5.16029e-05	8.84073e-05	0.00441888	0.113512	1	1	1	1	0	4	0.8
ILMN_1651429	RSQ	NM_080430	1	1	140606	SELM	selenoprotein M (SELM), mRNA.	7.17448	8.19009	7.24427	7.5659	1.01561	0.321637	-0.624187	0.0697896	-0.346988	6.2545	2.71575	4.65732	0.450477	3.90973	0.621936	0.000869516	4.90636e-05	0.0180375	0.0288491	1	1	1	0	1	4	0.8
ILMN_1813314	RSQ	NM_080593	3	2	85236	HIST1H2BK	histone cluster 1, H2bk (HIST1H2BK), mRNA.	7.48124	8.49612	7.38903	7.68814	1.01487	0.299114	-0.807973	-0.0922156	-0.357879	5.93316	2.29934	5.18143	0.56602	3.71652	0.54406	0.000408811	7.80491e-05	0.0356171	0.0369976	1	1	1	0	1	4	0.8
ILMN_1702633	RSQ	NM_017750	2	1	54884	RETSAT	retinol saturase (all-trans-retinol 13,14-reductase) (RETSAT), mRNA.	7.94213	8.95266	8.01805	8.6687	1.01053	0.650649	-0.283965	0.0759116	-0.179938	6.3965	4.94173	2.51927	0.530415	2.25463	0.566822	0.0249839	4.07439e-05	0.000521227	0.177036	1	1	1	0	0	3	0.6
ILMN_1740466	RSQ	NM_017633	1	1	55603	FAM46A	family with sequence similarity 46, member A (FAM46A), mRNA.	7.43396	8.4443	7.75608	8.50006	1.01033	0.743985	0.0557633	0.322113	-0.133175	4.70671	3.75972	0.196957	1.66573	0.870958	0.117716	0.81265	0.00049199	0.00328124	0.58716	1	1	0	0	0	2	0.4
ILMN_1734353	RSQ	NM_002085	3	1	2879	GPX4	glutathione peroxidase 4 (GPX4), transcript variant 1, mRNA.	11.1493	12.1576	11.0479	11.9376	1.00823	0.889747	-0.219911	-0.101429	-0.059241	6.0378	5.62228	1.71764	0.668945	0.526417	0.476857	0.0919573	6.6427e-05	0.000199131	0.74921	1	1	0	0	0	2	0.4
ILMN_1708143	RSQ	NM_001078171	1	1	8933	FAM127A	family with sequence similarity 127, member A (FAM127A), mRNA.	8.73631	9.74424	8.96421	9.75234	1.00793	0.788137	0.00810193	0.227898	-0.109898	5.46629	4.66938	0.0315411	1.46747	0.920794	0.156725	0.971423	0.000148717	0.000813653	0.566004	1	1	0	0	0	2	0.4
ILMN_1787923	RSQ	NM_020376	3	1	57104	PNPLA2	patatin-like phospholipase domain containing 2 (PNPLA2), mRNA.	7.96633	8.97117	7.56172	8.40147	1.00484	0.839755	-0.569698	-0.404615	-0.0825414	5.90931	5.31645	4.0824	3.08226	0.763663	0.0134877	0.0020604	7.94274e-05	0.000302237	0.636886	1	1	1	1	0	4	0.8
ILMN_1794017	RSQ	NM_013376	1	1	29950	SERTAD1	SERTA domain containing 1 (SERTAD1), mRNA.	9.56067	10.565	9.27107	10.2045	1.00431	0.933409	-0.360498	-0.289601	-0.0354483	4.73638	4.50402	1.92196	1.49921	0.177338	0.149609	0.0659186	0.000467405	0.00105201	0.918826	1	1	0	0	0	2	0.4
ILMN_1756071	UGA				4240	MFGE8	Milk fat globule-EGF factor 8 protein	10.0668	11.0706	9.60877	10.6311	1.00376	1.02231	-0.439491	-0.45804	0.00927466	3.65208	3.70631	1.61866	1.69697	0.0287235	0.112579	0.107298	0.00264597	0.00358301	0.98736	1	1	0	0	0	2	0.4
ILMN_1704091	UGA				8694	DGAT1	Diacylglycerol O-acyltransferase 1	7.6866	8.68928	7.73244	8.25291	1.00268	0.520466	-0.436373	0.0458425	-0.241108	7.28448	5.0923	4.52771	0.396653	3.76848	0.665144	0.00106149	1.43208e-05	0.000421072	0.0337504	1	1	1	0	1	4	0.8
ILMN_1793017	RSQ	NM_001347	2	1	1609	DGKQ	diacylglycerol kinase, theta 110kDa (DGKQ), mRNA.	7.43676	8.43796	7.20919	7.99959	1.0012	0.790399	-0.438364	-0.227565	-0.105399	9.15825	8.34355	6.33487	4.20255	2.96769	0.0024933	7.47535e-05	1.62786e-06	9.69729e-06	0.0841496	1	1	1	1	0	4	0.8
ILMN_1812297	RSQ	NM_019885	4	1	56603	CYP26B1	cytochrome P450, family 26, subfamily B, polypeptide 1 (CYP26B1), transcript variant 1, mRNA.	7.88622	6.88545	7.21728	6.74027	-1.00078	-0.477013	-0.14518	-0.668944	0.261882	5.96505	3.61103	1.02912	4.64928	2.89829	0.00132248	0.264443	7.5442e-05	0.00417192	0.092501	1	1	0	1	0	3	0.6
ILMN_1750051	RSQ	NM_152424	1	1	139285	AMER1	APC membrane recruitment protein 1 (AMER1), mRNA.	8.0418	7.03918	7.91041	7.24414	-1.00262	-0.666263	0.204964	-0.131389	0.168177	7.29225	5.91284	2.3871	1.4642	2.76148	0.157487	0.0312125	1.4206e-05	0.000135324	0.10897	1	1	1	0	0	3	0.6
ILMN_1691884	RSQ	NM_003714	1	1	8614	STC2	stanniocalcin 2 (STC2), mRNA.	7.92678	6.92317	7.68481	6.91424	-1.00361	-0.770572	-0.00893063	-0.241974	0.116522	6.83833	5.94935	0.0538122	2.46388	1.62941	0.0350292	0.950885	2.24203e-05	0.000129511	0.325814	1	1	0	1	0	3	0.6
ILMN_1771051	RSQ	NM_000992	1	1	6159	RPL29	ribosomal protein L29 (RPL29), mRNA.	11.2594	10.254	10.8041	9.96862	-1.00541	-0.835525	-0.285348	-0.455233	0.0849421	5.95944	5.34731	2.22944	3.4563	0.806167	0.00752875	0.0403576	7.58593e-05	0.000289239	0.619775	1	1	1	1	0	4	0.8
ILMN_3305055	RSQ	NM_003722	9	1	8626	TP63	tumor protein p63 (TP63), transcript variant 1, mRNA.	10.6682	9.66282	11.0581	9.94555	-1.00542	-1.11254	0.282721	0.389842	-0.0535604	3.98533	4.29709	1.08908	1.59933	0.216117	0.129247	0.241768	0.0015067	0.00140901	0.899683	1	1	0	0	0	2	0.4
ILMN_1742031	RSQ	NM_006764	1	1	7866	IFRD2	interferon-related developmental regulator 2 (IFRD2), mRNA.	8.99186	7.98427	9.23512	8.34118	-1.00758	-0.893945	0.356906	0.243267	0.0568194	5.4978	5.10641	2.42524	1.60169	0.40886	0.128901	0.0293185	0.000140981	0.000414404	0.802978	1	1	1	0	0	3	0.6
ILMN_1787259	RSQ	NM_194439	7	1	285498	RNF212	ring finger protein 212 (RNF212), transcript variant 2, mRNA.	8.3663	7.35697	9.08682	8.34709	-1.00932	-0.739724	0.99012	0.72052	0.1348	7.02772	5.98025	6.96246	5.89258	2.02637	0.000222309	3.006e-05	1.81951e-05	0.000122627	0.225983	1	1	1	1	0	4	0.8
ILMN_2357134	RSQ	NM_021972	6	1	8877	SPHK1	sphingosine kinase 1 (SPHK1), transcript variant 1, mRNA.	8.84332	7.83144	9.07705	8.0988	-1.01188	-0.978254	0.26736	0.233732	0.0168138	5.94321	5.8307	2.0567	1.7747	0.115082	0.10003	0.0528486	7.77929e-05	0.000147789	0.948714	1	1	0	0	0	2	0.4
ILMN_1680955	RSQ	NM_003600	8	1	6790	AURKA	aurora kinase A (AURKA), transcript variant 2, mRNA.	11.5199	10.5034	11.237	10.3663	-1.01649	-0.870661	-0.13712	-0.282944	0.0729121	7.16696	6.64154	1.45078	3.09261	1.02724	0.0132353	0.13981	1.59391e-05	4.68074e-05	0.522496	1	1	0	1	0	3	0.6
ILMN_2135756	RSQ	NM_007031	6	2	11077	HSF2BP	heat shock transcription factor 2 binding protein (HSF2BP), mRNA.	7.87625	6.85241	7.81148	6.84146	-1.02385	-0.970023	-0.0109466	-0.06477	0.0269117	6.98949	6.80627	0.0685621	0.532736	0.278017	0.565618	0.936042	1.82346e-05	3.9938e-05	0.868207	1	1	0	0	0	2	0.4
ILMN_1656248	RSQ	NM_024769	1	1	79827	CLMP	CXADR-like membrane protein (CLMP), mRNA.	8.05546	7.02772	7.91429	6.87435	-1.02774	-1.03994	-0.153367	-0.14117	-0.00609837	5.90624	5.94555	1.04273	0.940823	0.0378536	0.331726	0.259193	7.96767e-05	0.000129586	0.983099	1	1	0	0	0	2	0.4
ILMN_1691578	RSQ	NM_138408	1	1	112495	GTF3C6	general transcription factor IIIC, polypeptide 6, alpha 35kDa (GTF3C6), mRNA.	8.39185	7.36095	8.78781	7.64183	-1.03091	-1.14599	0.280879	0.395959	-0.0575398	5.53004	5.88062	1.85667	2.65205	0.408611	0.0262508	0.073585	0.000134065	0.000137454	0.803028	1	1	0	1	0	3	0.6
ILMN_1792681	RSQ	NM_024098	1	1	79080	CCDC86	coiled-coil domain containing 86 (CCDC86), mRNA.	11.1198	10.0825	11.2287	10.7737	-1.03731	-0.454948	0.691226	0.10886	0.291183	7.12687	4.40643	5.7606	1.05578	4.09714	0.282301	0.000176185	1.67982e-05	0.00121488	0.0237685	1	1	1	0	1	4	0.8
ILMN_3263329	RSQ	NM_018983	2	1	54433	GAR1	GAR1 ribonucleoprotein (GAR1), transcript variant 1, mRNA.	8.94993	7.91106	8.76653	8.12908	-1.03887	-0.63745	0.218017	-0.183405	0.200711	4.75184	3.2702	1.02732	0.828135	1.41508	0.386729	0.265051	0.000454792	0.00729962	0.390345	1	1	0	0	0	2	0.4
ILMN_1800276	RSQ	NM_002901	1	1	5954	RCN1	reticulocalbin 1, EF-hand calcium binding domain (RCN1), mRNA.	10.2019	9.16132	10.3867	9.64169	-1.04053	-0.745023	0.480362	0.184858	0.147752	7.25876	6.12922	4.69091	2.04092	2.32083	0.0667353	0.000831598	1.47381e-05	0.000100408	0.167602	1	1	1	0	0	3	0.6
ILMN_1736096	RSQ	NM_016941	2	1	10683	DLL3	delta-like 3 (Drosophila) (DLL3), transcript variant 1, mRNA.	8.94534	7.90005	9.36083	8.54924	-1.04528	-0.811591	0.649193	0.415499	0.116847	6.3776	5.53415	4.80775	3.44066	1.32794	0.00767119	0.000699388	4.12691e-05	0.000226457	0.417592	1	1	1	1	0	4	0.8
ILMN_2412549	RSQ	NM_018983	2	1	54433	GAR1	GAR1 ribonucleoprotein (GAR1), transcript variant 1, mRNA.	10.8407	9.79204	10.7046	9.91667	-1.04867	-0.787901	0.124626	-0.136143	0.130384	9.0997	8.11519	2.34844	2.56536	3.38476	0.0301081	0.033228	1.71951e-06	1.14176e-05	0.054842	1	1	1	1	0	4	0.8
ILMN_1740170	RSQ	NM_213720	4	1	400916	CHCHD10	coiled-coil-helix-coiled-coil-helix domain containing 10 (CHCHD10), transcript variant 2, mRNA.	9.68492	8.63036	10.5097	9.67464	-1.05456	-0.835098	1.04427	0.824809	0.109731	3.73872	3.069	3.70955	3.03498	0.437919	0.0144706	0.00369629	0.00228212	0.0101982	0.790593	1	1	1	1	0	4	0.8
ILMN_1771841	RSQ	NM_005438	6	1	8061	FOSL1	FOS-like antigen 1 (FOSL1), transcript variant 1, mRNA.	9.11736	8.06257	9.15193	8.17104	-1.05478	-0.98089	0.108465	0.0345716	0.0369466	5.66682	5.42732	0.597752	0.1521	0.244986	0.868716	0.492481	0.00010854	0.000261988	0.885177	1	1	0	0	0	2	0.4
ILMN_2150894	RSQ	NM_000692	2	1	219	ALDH1B1	aldehyde dehydrogenase 1 family, member B1 (ALDH1B1), mRNA.	8.87617	7.82027	8.91673	8.40869	-1.05591	-0.508043	0.588426	0.0405613	0.273932	5.73535	3.43714	3.87083	0.186631	2.69391	0.838535	0.00283916	9.88986e-05	0.00552214	0.117568	1	1	1	0	0	3	0.6
ILMN_1804415	RSQ	NM_001031628	2	1	57228	SMAGP	small cell adhesion glycoprotein (SMAGP), transcript variant 1, mRNA.	9.91653	8.85834	9.82546	8.76393	-1.05818	-1.06154	-0.0944139	-0.0910623	-0.00167581	6.5376	6.54827	0.693594	0.662791	0.0118627	0.479921	0.431758	3.3897e-05	5.30504e-05	0.994557	1	1	0	0	0	2	0.4
ILMN_1756657	RSQ	NM_033342	1	1	81786	TRIM7	tripartite motif containing 7 (TRIM7), transcript variant 6, mRNA.	7.92504	6.86214	8.28081	7.34936	-1.0629	-0.931443	0.487224	0.355762	0.0657309	7.00887	6.56166	4.43614	3.48322	0.805597	0.00726108	0.00120628	1.82346e-05	5.24891e-05	0.619944	1	1	1	1	0	4	0.8
ILMN_1801442	RSQ	NM_002281	2	1	3887	KRT81	keratin 81, type II (KRT81), mRNA.	8.93519	7.86085	7.61915	6.81589	-1.07434	-0.803257	-1.04496	-1.31604	0.135541	3.89886	3.05776	3.81538	4.52656	0.595003	0.00158135	0.00309941	0.00175293	0.0103694	0.717413	1	1	1	1	0	4	0.8
ILMN_1777233	RSQ	NM_004091	5	1	1870	E2F2	E2F transcription factor 2 (E2F2), mRNA.	8.9658	7.88366	8.67461	7.44675	-1.08214	-1.22785	-0.436913	-0.291199	-0.0728569	4.03459	4.42602	1.7063	1.05234	0.29047	0.283416	0.0937409	0.00139214	0.00117421	0.860522	1	1	0	0	0	2	0.4
ILMN_1761903	RSQ	NM_002251	2	1	3787	KCNS1	potassium voltage-gated channel, modifier subfamily S, member 1 (KCNS1), mRNA.	8.01553	6.9312	8.84832	7.44609	-1.08432	-1.40222	0.514892	0.832792	-0.15895	4.68755	5.52169	2.53191	3.86793	0.986902	0.00400971	0.024512	0.000506069	0.000229886	0.538322	1	1	1	1	0	4	0.8
ILMN_3235326	RSQ	NR_015366	2	1	388796	SNHG17	small nucleolar RNA host gene 17 (SNHG17), transcript variant 1, long non-coding RNA.	10.7014	9.61275	10.4102	9.59438	-1.08867	-0.815776	-0.0183669	-0.291257	0.136445	5.24164	4.31915	0.063833	1.64744	1.00551	0.120343	0.940736	0.000209641	0.00136226	0.530766	1	1	0	0	0	2	0.4
ILMN_2357438	RSQ	NM_003600	8	1	6790	AURKA	aurora kinase A (AURKA), transcript variant 2, mRNA.	11.4026	10.3006	10.962	10.0907	-1.10196	-0.871257	-0.209913	-0.440614	0.11535	6.99654	6.20328	2.02494	4.00188	1.52549	0.00333735	0.0555304	1.82346e-05	8.80516e-05	0.354976	1	1	0	1	0	3	0.6
ILMN_3203196	UGA				100132240	LOC100132240	Uncharacterized LOC100132240	9.49231	8.36932	9.96159	8.75179	-1.12299	-1.2098	0.382465	0.469273	-0.0434037	7.99979	8.25549	4.41415	5.06712	0.642587	0.00072266	0.0012456	5.41075e-06	9.75975e-06	0.691903	1	1	1	1	0	4	0.8
ILMN_2180371	RSQ	NM_013300	3	1	29902	FAM216A	family with sequence similarity 216, member A (FAM216A), mRNA.	9.04596	7.91689	9.11435	8.12732	-1.12907	-0.987034	0.210424	0.0683924	0.0710156	7.24444	6.7876	2.1381	0.554146	0.897391	0.551845	0.0465322	1.47381e-05	4.09479e-05	0.577726	1	1	1	0	0	3	0.6
ILMN_1787815	RSQ	NM_021158	6	1	57761	TRIB3	tribbles pseudokinase 3 (TRIB3), transcript variant 1, mRNA.	9.55809	8.4277	9.41994	8.53372	-1.13039	-0.886217	0.10602	-0.13815	0.122085	5.9358	5.13401	0.589535	0.822032	1.08489	0.389784	0.497265	7.80491e-05	0.000397991	0.501818	1	1	0	0	0	2	0.4
ILMN_1801443	RSQ	NM_015516	3	1	25987	TSKU	tsukushi, small leucine rich proteoglycan (TSKU), transcript variant 1, mRNA.	9.75565	8.62166	9.72747	8.72194	-1.13399	-1.00553	0.100283	-0.0281838	0.0642332	5.13189	4.74431	0.404622	0.093407	0.358502	0.918675	0.630812	0.000249481	0.000717678	0.824851	1	1	0	0	0	2	0.4
ILMN_2411864	RSQ	NM_080672	8	1	116154	PHACTR3	phosphatase and actin regulator 3 (PHACTR3), transcript variant 1, mRNA.	8.34615	7.19894	7.9882	7.05661	-1.14721	-0.931591	-0.142323	-0.357947	0.107812	5.44809	4.77229	0.696173	2.09382	0.759108	0.0615217	0.430522	0.000153478	0.000681597	0.638669	1	1	0	0	0	2	0.4
ILMN_1667081	RSQ	NM_001759	1	1	894	CCND2	cyclin D2 (CCND2), mRNA.	10.9055	9.75804	11.4571	10.9158	-1.14743	-0.541279	1.15778	0.551635	0.303074	5.07596	2.82568	5.10512	2.87603	2.24429	0.0184572	0.000459216	0.000271069	0.0150945	0.178207	1	1	1	1	0	4	0.8
ILMN_1754126	RSQ	NM_001103160	6	1	400745	SH2D5	SH2 domain containing 5 (SH2D5), transcript variant 2, mRNA.	8.09522	6.94686	8.60284	7.52582	-1.14837	-1.07703	0.578958	0.507621	0.0356686	5.53849	5.32777	3.40023	3.0312	0.203413	0.0145727	0.00601594	0.000131715	0.000297111	0.905234	1	1	1	1	0	4	0.8
ILMN_1767685	RSQ	NM_003784	6	1	8710	SERPINB7	serpin peptidase inhibitor, clade B (ovalbumin), member 7 (SERPINB7), transcript variant 1, mRNA.	8.21235	7.04781	7.77074	6.92058	-1.16455	-0.850158	-0.127226	-0.441617	0.157196	4.98092	3.99122	0.496138	2.21119	0.99794	0.0515348	0.562189	0.000316472	0.00225953	0.534228	1	1	0	0	0	2	0.4
ILMN_2150856	RSQ	NM_002575	2	1	5055	SERPINB2	serpin peptidase inhibitor, clade B (ovalbumin), member 2 (SERPINB2), transcript variant 2, mRNA.	8.2951	7.13009	9.12977	7.3141	-1.165	-1.81567	0.184004	0.834671	-0.325334	3.97196	5.38054	0.52647	3.00705	1.62524	0.0150744	0.540305	0.00154705	0.000278679	0.326574	1	1	0	1	0	3	0.6
ILMN_2072622	RSQ	NM_024534	2	1	100288413	ERVMER34-1	endogenous retrovirus group MER34, member 1 (ERVMER34-1), transcript variant 1, mRNA.	9.46273	8.2762	9.78462	8.97523	-1.18653	-0.809393	0.69903	0.321893	0.188569	5.63791	4.40248	3.95002	1.91564	1.54858	0.0806598	0.00251306	0.00011416	0.00122463	0.34766	1	1	1	0	0	3	0.6
ILMN_2340027	RSQ	NM_003271	15	1	7106	TSPAN4	tetraspanin 4 (TSPAN4), transcript variant 5, mRNA.	8.78838	7.58759	9.01806	7.98334	-1.20079	-1.03472	0.39575	0.229679	0.083036	7.1638	6.6587	3.57097	2.14329	0.980528	0.0570027	0.00458825	1.59391e-05	4.68074e-05	0.54142	1	1	1	0	0	3	0.6
ILMN_1775330	UGA				388115	C15orf52	Chromosome 15 open reading frame 52	8.3858	7.18129	8.2672	6.94503	-1.20451	-1.32217	-0.236267	-0.1186	-0.0588335	5.7809	6.09155	1.38833	0.591052	0.380748	0.526757	0.153969	9.40887e-05	0.000106935	0.815941	1	1	0	0	0	2	0.4
ILMN_3240586	RSQ	NM_178836	1	1	201164	PLD6	phospholipase D family, member 6 (PLD6), mRNA.	8.44451	7.23227	8.59286	7.56722	-1.21224	-1.02563	0.334951	0.148343	0.0933036	8.54282	7.96831	4.25453	2.04493	1.79865	0.0663719	0.00157923	2.77862e-06	1.17217e-05	0.280614	1	1	1	0	0	3	0.6
ILMN_2398587	RSQ	NM_014596	5	1	30834	ZNRD1	zinc ribbon domain containing 1 (ZNRD1), transcript variant b, mRNA.	9.16308	7.94675	9.1795	8.25131	-1.21633	-0.928188	0.304565	0.016419	0.144073	7.63606	6.71571	3.18034	0.108411	2.15625	0.904801	0.0085634	9.0466e-06	4.33909e-05	0.196442	1	1	1	0	0	3	0.6
ILMN_1730612	RSQ	NM_018478	10	2	55861	DBNDD2	dysbindin (dystrobrevin binding protein 1) domain containing 2 (DBNDD2), transcript variant 9, mRNA.	11.3632	10.1451	10.9265	9.24518	-1.21807	-1.68136	-0.899952	-0.436662	-0.231645	6.22896	7.32023	5.22628	3.02571	2.29203	0.0147025	0.000379588	5.0762e-05	2.06968e-05	0.171133	1	1	1	1	0	4	0.8
ILMN_3275206	UGA				100132240	LOC100132240	Uncharacterized LOC100132240	9.42492	8.19473	9.78999	8.62071	-1.23018	-1.16928	0.425979	0.365077	0.030451	6.07408	5.90463	2.80842	2.41703	0.188536	0.0376266	0.0156181	6.37423e-05	0.00013534	0.913581	1	1	1	1	0	4	0.8
ILMN_1653466	RSQ	NM_021170	3	1	57801	HES4	hes family bHLH transcription factor 4 (HES4), transcript variant 2, mRNA.	9.91363	8.67138	10.0803	9.10027	-1.24225	-0.98005	0.428889	0.166691	0.131099	6.51402	5.72081	3.15571	1.14352	1.30106	0.249175	0.00891095	3.44418e-05	0.000170335	0.424882	1	1	1	0	0	3	0.6
ILMN_2150851	RSQ	NM_002575	2	1	5055	SERPINB2	serpin peptidase inhibitor, clade B (ovalbumin), member 2 (SERPINB2), transcript variant 2, mRNA.	8.49788	7.2546	9.4481	7.57603	-1.24328	-1.87207	0.321432	0.950224	-0.314396	4.03509	5.33555	1.00168	3.24368	1.48367	0.0103656	0.275497	0.00139159	0.000294214	0.369051	1	1	0	1	0	3	0.6
ILMN_1771652	RSQ	NM_025045	12	1	80115	BAIAP2L2	BAI1-associated protein 2-like 2 (BAIAP2L2), mRNA.	9.55644	8.30153	10.5195	9.28162	-1.25491	-1.23791	0.980092	0.963091	0.00850021	7.73499	7.68829	6.89223	6.83289	0.0770347	5.98839e-05	3.36848e-05	8.00669e-06	1.28969e-05	0.966893	1	1	1	1	0	4	0.8
ILMN_2112811	RSQ	NM_021029	4	2	6173	RPL36A	ribosomal protein L36a (RPL36A), transcript variant 1, mRNA.	10.5457	9.2859	10.1911	9.31609	-1.25983	-0.874981	0.0301844	-0.354665	0.192424	6.04844	4.85149	0.12176	2.27267	1.70495	0.0468468	0.881083	6.58484e-05	0.000602551	0.305019	1	1	0	1	0	3	0.6
ILMN_1755862	RSQ	NM_012393	3	1	5198	PFAS	phosphoribosylformylglycinamidine synthase (PFAS), mRNA.	9.6389	8.34275	9.45072	8.91142	-1.29615	-0.539305	0.568667	-0.188176	0.378421	6.32433	3.52728	3.68312	1.17529	3.50486	0.238596	0.00386833	4.46008e-05	0.00476682	0.0480543	1	1	1	0	1	4	0.8
ILMN_1718607	RSQ	NM_003271	15	1	7106	TSPAN4	tetraspanin 4 (TSPAN4), transcript variant 5, mRNA.	9.3537	8.04616	9.58207	8.62153	-1.30754	-0.960541	0.575369	0.228371	0.173499	6.07107	5.05439	3.47043	1.34119	1.46038	0.188517	0.00536317	6.40126e-05	0.000445129	0.375	1	1	1	0	0	3	0.6
ILMN_3207122	RSQ	NM_138408	1	1	112495	GTF3C6	general transcription factor IIIC, polypeptide 6, alpha 35kDa (GTF3C6), mRNA.	10.0428	8.73396	10.3533	8.82499	-1.30883	-1.52834	0.0910295	0.310539	-0.109755	6.55941	7.08487	0.511745	2.22855	0.998431	0.0501503	0.551282	3.30041e-05	2.86954e-05	0.534035	1	1	0	0	0	2	0.4
ILMN_1692486	RSQ	NM_014596	5	1	30834	ZNRD1	zinc ribbon domain containing 1 (ZNRD1), transcript variant b, mRNA.	9.56961	8.25004	9.52459	8.62593	-1.31957	-0.898664	0.375888	-0.04502	0.210454	6.87939	5.59154	2.92492	0.241681	2.33175	0.789534	0.012957	2.1175e-05	0.000208174	0.166308	1	1	1	0	0	3	0.6
ILMN_1686116	RSQ	NM_003246	3	1	7057	THBS1	thrombospondin 1 (THBS1), mRNA.	9.98729	8.63329	11.1595	9.81535	-1.354	-1.34415	1.18206	1.17221	0.00492506	5.85933	5.83505	5.41038	5.38291	0.0225151	0.00048483	0.000286536	8.39231e-05	0.000146838	0.990957	1	1	1	1	0	4	0.8
ILMN_2061565	RSQ	NM_014638	20	1	9651	PLCH2	phospholipase C, eta 2 (PLCH2), transcript variant 1, mRNA.	8.87002	7.49782	9.18192	7.90443	-1.3722	-1.27749	0.406613	0.311905	0.0473543	7.57733	7.33308	3.61453	2.86918	0.478009	0.0187042	0.00429921	9.46065e-06	2.04072e-05	0.77152	1	1	1	1	0	4	0.8
ILMN_1667825	RSQ	NM_152649	7	1	197259	MLKL	mixed lineage kinase domain-like (MLKL), transcript variant 1, mRNA.	8.85852	7.45419	9.02671	7.53003	-1.40433	-1.49668	0.0758321	0.168189	-0.0461786	9.05994	9.27983	0.931315	2.33941	0.772394	0.0421818	0.304582	1.74976e-06	3.0116e-06	0.633782	1	1	0	1	0	3	0.6
ILMN_2326512	RSQ	NM_001223	10	1	834	CASP1	caspase 1, apoptosis-related cysteine peptidase (CASP1), transcript variant beta, mRNA.	8.72508	7.31075	8.99152	7.50584	-1.41433	-1.48568	0.195094	0.266439	-0.0356726	7.55931	7.72769	1.70067	2.37862	0.323367	0.0397044	0.0944609	9.46065e-06	1.28969e-05	0.843958	1	1	0	1	0	3	0.6
ILMN_1671766	RSQ	NM_000505	3	1	2161	F12	coagulation factor XII (Hageman factor) (F12), mRNA.	9.17135	7.67148	9.53216	8.16404	-1.49987	-1.36811	0.492566	0.360808	0.0658791	8.05518	7.73995	4.35075	3.41363	0.770088	0.00800506	0.00138562	5.19391e-06	1.28969e-05	0.635141	1	1	1	1	0	4	0.8
ILMN_1715189	RSQ	NM_014368	5	1	26468	LHX6	LIM homeobox 6 (LHX6), transcript variant 1, mRNA.	8.63534	7.12111	9.18845	8.2073	-1.51424	-0.981155	1.08619	0.553109	0.266541	5.5956	4.20242	4.52033	2.57493	1.71583	0.0296736	0.00107014	0.000122604	0.00163079	0.302053	1	1	1	1	0	4	0.8
ILMN_1713990	RSQ	NM_003302	2	1	7205	TRIP6	thyroid hormone receptor interactor 6 (TRIP6), mRNA.	10.8841	9.34965	10.7362	9.33314	-1.53446	-1.40304	-0.0165138	-0.147932	0.0657091	7.133	6.82888	0.0722354	0.952477	0.531779	0.326795	0.932659	1.66964e-05	3.89748e-05	0.745778	1	1	0	0	0	2	0.4
ILMN_1804735	RSQ	NM_000071	22	2	875	CBS	cystathionine-beta-synthase (CBS), transcript variant 1, mRNA.	8.49227	6.94926	9.34008	7.6798	-1.54301	-1.66028	0.730546	0.847815	-0.0586346	7.30579	7.55589	4.81569	5.29798	0.488111	0.000538402	0.000688922	1.41819e-05	1.50365e-05	0.766449	1	1	1	1	0	4	0.8
ILMN_2326509	RSQ	NM_001223	10	1	834	CASP1	caspase 1, apoptosis-related cysteine peptidase (CASP1), transcript variant beta, mRNA.	8.78253	7.23725	9.04469	7.48111	-1.54528	-1.56358	0.243857	0.262162	-0.00915242	10.3274	10.3681	4.11991	4.34426	0.152073	0.00206377	0.00194328	4.82367e-07	4.01594e-07	0.931152	1	1	1	1	0	4	0.8
ILMN_2330307	RSQ	NM_014096	5	1	29015	SLC43A3	solute carrier family 43, member 3 (SLC43A3), transcript variant 1, mRNA.	9.33695	7.77493	9.43109	8.261	-1.56202	-1.1701	0.486071	0.0941441	0.195963	7.70926	6.72538	3.87523	0.653132	2.33992	0.486155	0.00282454	8.19798e-06	4.31248e-05	0.166105	1	1	1	0	0	3	0.6
ILMN_1686920	RSQ	NM_001017928	5	1	131076	CCDC58	coiled-coil domain containing 58 (CCDC58), transcript variant 1, mRNA.	9.73805	8.15482	10.2547	9.19833	-1.58323	-1.05633	1.04351	0.516611	0.26345	7.0396	5.67972	5.63931	3.43578	2.55088	0.00771143	0.000210868	1.80902e-05	0.000182923	0.138043	1	1	1	1	0	4	0.8
ILMN_1766169	RSQ	NM_005504	6	1	586	BCAT1	branched chain amino-acid transaminase 1, cytosolic (BCAT1), transcript variant 1, mRNA.	8.89862	7.27751	9.40032	8.1821	-1.62112	-1.21822	0.904592	0.501694	0.201449	7.94795	6.97229	5.96952	4.07027	2.48602	0.00303561	0.00013072	5.79762e-06	3.32649e-05	0.149332	1	1	1	1	0	4	0.8
ILMN_1723412	RSQ	NM_005170	1	1	430	ASCL2	achaete-scute family bHLH transcription factor 2 (ASCL2), mRNA.	9.25891	7.58862	8.67598	7.3953	-1.67029	-1.28067	-0.19332	-0.582939	0.194809	8.13211	7.22325	1.68465	4.6129	2.46201	0.00138517	0.0968011	4.61021e-06	2.46299e-05	0.150713	1	1	0	1	0	3	0.6
ILMN_1693471	RSQ	NM_001039548	2	1	283212	KLHL35	kelch-like family member 35 (KLHL35), mRNA.	9.53573	7.84874	10.3377	9.03774	-1.68699	-1.29994	1.189	0.801957	0.193523	6.77032	5.89449	5.59862	4.32993	1.57022	0.00210832	0.000223544	2.45218e-05	0.00013534	0.34036	1	1	1	1	0	4	0.8
ILMN_1658407	RSQ	NM_014096	5	1	29015	SLC43A3	solute carrier family 43, member 3 (SLC43A3), transcript variant 1, mRNA.	9.68686	7.99444	9.55904	8.34429	-1.69242	-1.21474	0.349854	-0.127827	0.23884	7.67323	6.54537	2.69368	0.855719	2.60376	0.373156	0.0188333	8.64903e-06	5.30518e-05	0.131008	1	1	1	0	0	3	0.6
ILMN_2143795	RSQ	NR_024204	4	2	112597	LINC00152	long intergenic non-protein coding RNA 152 (LINC00152), transcript variant 1, long non-coding RNA.	10.3885	8.66719	10.9181	9.67308	-1.72131	-1.24503	1.00589	0.529602	0.238142	6.44282	5.36482	4.67509	2.78649	1.74116	0.0212667	0.000848213	3.75718e-05	0.000283651	0.296893	1	1	1	1	0	4	0.8
ILMN_1712896	RSQ	NM_006350	3	1	10468	FST	follistatin (FST), transcript variant FST317, mRNA.	8.66412	6.83805	9.47343	7.07651	-1.82607	-2.39692	0.238456	0.809309	-0.285427	7.01103	7.94005	1.32182	4.33261	2.37638	0.00210546	0.170466	1.82346e-05	1.17217e-05	0.161694	1	1	0	1	0	3	0.6
ILMN_1666222	RSQ	NM_080672	8	1	116154	PHACTR3	phosphatase and actin regulator 3 (PHACTR3), transcript variant 1, mRNA.	9.93307	7.99859	9.67771	8.01278	-1.93447	-1.66492	0.0141893	-0.255359	0.134774	8.45477	7.93924	0.0724374	2.15702	1.55954	0.0558264	0.932434	3.18356e-06	1.17217e-05	0.34415	1	1	0	0	0	2	0.4
ILMN_1673352	RSQ	NM_006435	1	1	10581	IFITM2	interferon induced transmembrane protein 2 (IFITM2), mRNA.	10.3279	8.23626	10.9352	9.19128	-2.09159	-1.74388	0.955013	0.6073	0.173856	6.4204	5.81202	3.8879	2.61948	0.938205	0.027692	0.00277812	3.91274e-05	0.000148472	0.557944	1	1	1	1	0	4	0.8
ILMN_1805750	RSQ	NM_021034	2	1	10410	IFITM3	interferon induced transmembrane protein 3 (IFITM3), transcript variant 1, mRNA.	10.6797	8.56883	11.2262	9.4462	-2.11092	-1.77999	0.877378	0.546452	0.165463	6.30963	5.74021	3.51142	2.25878	0.8367	0.0478473	0.00504235	4.56466e-05	0.000164828	0.605823	1	1	1	1	0	4	0.8
ILMN_1682015	RSQ	NM_015973	1	1	51083	GAL	galanin/GMAP prepropeptide (GAL), mRNA.	9.75666	7.28308	10.3632	7.82881	-2.47358	-2.5344	0.545731	0.606544	-0.0304065	10.2885	10.3727	5.14706	5.49284	0.35338	0.000406889	0.000430128	4.82367e-07	4.01594e-07	0.827475	1	1	1	1	0	4	0.8
ILMN_1700081	RSQ	NM_006350	7	1	10468	FST	follistatin (FST), transcript variant FST317, mRNA.	11.7037	7.66946	12.5621	8.67662	-4.03424	-3.88549	1.00716	0.858414	0.0743738	8.24178	8.11272	3.68073	3.21915	0.281869	0.0107663	0.00388456	4.24115e-06	1.14176e-05	0.86685	1	1	1	1	0	4	0.8

## Sheet: Description
Genes with more than two-fold changes in expression after iBET72 treatment (P≤0.05 in 20861 cells)
ANOVA Output Table Glossary	Description
Entrez_GeneID	NCBI gene ID associated with best RefSeq transcript hit
Description	Transcript description from RefSeq database
LSMEANS...	A (geometric) average of the array signal for each treatment group estimated from linear fit of the dataset (log2 scale)
STD LSMEANS	Standardized LSMeans. These values are derived from the lsmeans for each row (gene) by subtracting the (row) mean and dividing by the (row) standard deviation. (“z” scale)
DIFF or EST (Difference or Estimate)	Difference between treatment group means (log2 scale). Note: mathematically, log2(treated) – log2(control) , a.k.a. “diff”, is the same as the log of the expression ratio, log2(treated/control).
Contrast Label:	Description:
EST GSK effect on 20861	20861 iBET72+ vs. 20861 iBET72-
EST GSK effect on 20863	20863 iBET72+ vs. 20863 iBET72-
ADJ (Adjusted p-value)	P-value adjusted for multiple testing, usually False Discovery Rate (FDR) method. This is the appropriate p-value to use when drawing a statistical significance cutoff. The p-value adjustment is necessary to correct for the fact that many genes were subjected to the same test for significance, increasing the chance to find a significant difference due to chance alone.
SIG (Sig Index)	Passed (1) or failed (0) threshold for statistical significance based on adjusted p-value and optionally a log ratio cutoff.
AVG SIG	Average of Sig Indexes across total number of contrasts.
NOTES:	*Each probe on the array is described (annotated) according to sequence match to then-current NCBI transcripts (RefSeq database). Gene-level descriptors, such as Gene Ontology terms, are indirectly assigned based on the gene associated of the transcript best matching the microarray probe sequence.
