# Supplementary material for: Tandemly Integrated HPV16 Can Form a Brd4-Dependent Super-Enhancer-Like Element That Drives Transcription of Viral Oncogenes
Source: mBio. 2016 Sep 13;7(5):e01446-16. doi: 10.1128/mBio.01446-16 (PMC5021809; doi:10.1128/mBio.01446-16)
Supplement: Table S2 — Differential gene expression between 20861 and 20863 cells after iBET72 treatment. Shown are genes with more than 2-fold changes in expression after iBET72 treatment in 20861 cells (P < 0.05) but with no significant change in 20863 cells (P < 0.05). [file mbo004162981st2.xlsx]

## Sheet: Differentially regulated genes
Entrez_GeneID	Gene	Description	Lsmean condition cell20861_iBET72-	Lsmean condition cell20861_iBET72+	Lsmean condition cell20863_iBET72-	Lsmean condition cell20863_iBET72+	EST iBETeffect on 20861	EST iBETeffect on 20863	ADJ iBETeffect on 20861	ADJ iBETeffect on 20863
768	CA9	carbonic anhydrase IX (CA9), mRNA.	8.03315	7.0256	6.92252	6.76747	-1.00755	-0.155047	1.68747e-05	0.100982
57016	AKR1B10	aldo-keto reductase family 1, member B10 (aldose reductase) (AKR1B10), mRNA.	8.45615	9.58062	7.21415	7.41113	1.12448	0.196975	2.00149e-05	0.0804916
3848	KRT1	keratin 1, type II (KRT1), mRNA.	7.36166	9.05775	6.7751	6.94323	1.69609	0.168133	5.71996e-05	0.445219
10202	DHRS2	dehydrogenase/reductase (SDR family) member 2 (DHRS2), transcript variant 2, mRNA.	7.27297	8.7796	6.73067	7.07799	1.50663	0.347322	9.3239e-05	0.0982989
8900	CCNA1	cyclin A1 (CCNA1), transcript variant 1, mRNA.	8.4716	7.32411	7.71884	7.57282	-1.14749	-0.146025	0.000131064	0.409683
7379	UPK2	uroplakin 2 (UPK2), mRNA.	6.88207	8.1877	6.62264	6.85303	1.30563	0.230385	0.000140157	0.242739
85236	HIST1H2BK	histone cluster 1, H2bk (HIST1H2BK), mRNA.	9.22134	10.806	9.03375	9.32172	1.58461	0.287976	0.000162062	0.241707
4744	NEFH	neurofilament, heavy polypeptide (NEFH), mRNA.	10.9836	9.78336	11.1057	10.7521	-1.2002	-0.353583	0.00022142	0.0793889
6590	SLPI	secretory leukocyte peptidase inhibitor (SLPI), mRNA.	10.4275	11.438	8.41215	8.28412	1.01047	-0.128028	0.000391228	0.522049
3858	KRT10	keratin 10, type I (KRT10), mRNA.	10.3691	11.7774	9.86399	10.0984	1.40833	0.234454	0.000921075	0.470681
10202	DHRS2	dehydrogenase/reductase (SDR family) member 2 (DHRS2), transcript variant 2, mRNA.	7.06609	8.14756	6.75103	6.9309	1.08147	0.179866	0.00116389	0.497511
1839	HBEGF	heparin-binding EGF-like growth factor (HBEGF), mRNA.	8.56871	9.81273	8.58944	9.07143	1.24401	0.481983	0.00137086	0.104998
6273	S100A2	S100 calcium binding protein A2 (S100A2), mRNA.	11.4428	10.2327	11.9834	11.8081	-1.21008	-0.175282	0.0019933	0.611453
404203	SPINK6	serine peptidase inhibitor, Kazal type 6 (SPINK6), transcript variant 1, mRNA.	7.92683	6.66815	6.97694	6.53686	-1.25868	-0.440079	0.00268924	0.19806
404203	SPINK6	serine peptidase inhibitor, Kazal type 6 (SPINK6), transcript variant 1, mRNA.	7.83594	6.73868	7.01414	6.61921	-1.09726	-0.394922	0.00473865	0.239771
5266	PI3	peptidase inhibitor 3, skin-derived (PI3), mRNA.	11.5382	12.6553	8.88377	9.1286	1.1171	0.244822	0.0412331	0.706804

## Sheet: Description
Genes discordantly regulated by iBET72+ between 20861 and 20863 cells. Results are shown for those genes that show a significant (P<0.05) change in levels (≥2 fold) in 20861 cells, but not 20863 cells.
ANOVA Output Table Glossary	Description
Clone or Probe_ID	Identifier for unique array probe sequence
Annotation_Src	Database source for probe target descriptions
RefSeq	Best BLAST hit to NCBI Ref-seq transcript database (for detailed results search by probe_ID: https://madb.niaid.nih.gov/cgi-bin/mAdb_FeatureQueryForm.cgi )
RefSeqs_Hit	Count of near perfect match mRNAs found by BLAST
geneIDs_Hit	Count of the number of NCBI genes associated with near perfect match mRNA (BLAST)
Entrez_GeneID	NCBI gene ID associated with best RefSeq transcript hit
Description	Transcript description from RefSeq database
LSMEANS...	A (geometric) average of the array signal for each treatment group estimated from linear fit of the dataset (log2 scale)
STD LSMEANS	Standardized LSMeans. These values are derived from the lsmeans for each row (gene) by subtracting the (row) mean and dividing by the (row) standard deviation. (“z” scale)
DIFF or EST (Difference or Estimate)	Difference between treatment group means (log2 scale). Note: mathematically, log2(treated) – log2(control) , a.k.a. “diff”, is the same as the log of the expression ratio, log2(treated/control).
Contrast Label:	Description:
EST GSK effect on 20861	20861 iBET72+ vs. 20861 iBET72-
EST GSK effect on 20863	20863 iBET72+ vs. 20863 iBET72-
EST 20863 v 20861 in GSK pos	20863 iBET72+ vs. 20861 iBET72+
EST 20863 v 20861 in GSK neg	20863 iBET72- vs. 20861 iBET72-
EST GSK effect on cell effect	(iBET72+ vs. iBET72- in 20863) vs. (iBET72+ vs. iBET72- in 20861)
NLP (Negative Log10(p-value))	Negative Log P-value, -log10(p-value); e.g. –log10(p-value) of 3 is equivalent to a p-value of 0.001. Caution: The p-value reported in this column has not been adjusted for multiple comparisons.
ADJ (Adjusted p-value)	P-value adjusted for multiple testing, usually False Discovery Rate (FDR) method. This is the appropriate p-value to use when drawing a statistical significance cutoff. The p-value adjustment is necessary to correct for the fact that many genes were subjected to the same test for significance, increasing the chance to find a significant difference due to chance alone.
SIG (Sig Index)	Passed (1) or failed (0) threshold for statistical significance based on adjusted p-value and optionally a log ratio cutoff.
SUM SIG	Sum of Sig Indexes, i.e., number of contrasts for which this probe reached significance.
AVG SIG	Average of Sig Indexes across total number of contrasts.
NOTES:	*Each probe on the array is described (annotated) according to sequence match to then-current NCBI transcripts (RefSeq database). Gene-level descriptors, such as Gene Ontology terms, are indirectly assigned based on the gene associated of the transcript best matching the microarray probe sequence.
