# Supplementary material for: Tandemly Integrated HPV16 Can Form a Brd4-Dependent Super-Enhancer-Like Element That Drives Transcription of Viral Oncogenes
Source: mBio. 2016 Sep 13;7(5):e01446-16. doi: 10.1128/mBio.01446-16 (PMC5021809; doi:10.1128/mBio.01446-16)
Supplement: Table S3 — Genes associated with senescence. Shown is a comparison with genes described by Wells et al. (35). Listed are genes in our study significantly changed by iBET72+ treatment in 20861 cells (P ≤ 0.05), which were also shown to be changed in the study by Wells et al., where E6 and E7 gene expression was repressed in HeLa cells by E2 expression. [file mbo004162981st3.xlsx]

## Sheet: Senescence associated genes
Gene	Category (Wells et al. 2003)	Fold change Wells et al. 2003	Description	Lsmean condition cell20861_iBET72-	Lsmean condition cell20861_iBET72+	Lsmean condition cell20863_iBET72-	Lsmean condition cell20863_iBET72+	EST iBET72+ effect on 20861	EST iBET72+ effect on 20863	ADJ iBET72+ effect on 20861	ADJ iBET72+ effect on 20863	SIG iBET72+ effect on 20861	SIG iBET72+ effect on 20863
CDKN1A	G1/S arrest	78	cyclin-dependent kinase inhibitor 1A (p21, Cip1) (CDKN1A), transcript variant 1, mRNA.	11.25	13.0655	10.3772	12.4593	1.81543	2.08215	7.69323e-05	6.44294e-05	1	1
RAB5B	vesicular transport	2	RAB5B, member RAS oncogene family (RAB5B), transcript variant 1, mRNA.	9.90826	10.7773	9.60493	10.2132	0.86905	0.608286	5.71996e-05	0.000494203	1	1
HAT1	chromatin modulation	0.4	histone acetyltransferase 1 (HAT1), transcript variant 1, mRNA.	7.88528	8.17825	8.05419	8.05438	0.292973	0.000188734	0.0399985	0.999507	1	0
RAB1F	vesicular transport	3	RAB interacting factor (RABIF), mRNA.	6.8078	7.00336	6.76006	7.02199	0.195558	0.261924	0.026885	0.0103915	1	1
SMARCD1	chromatin modulation	0.5	SWI/SNF related, matrix associated, actin dependent regulator of chromatin, subfamily d, member 1 (SMARCD1), transcript variant 1, mRNA.	10.0182	9.79126	9.96917	9.66951	-0.226924	-0.299661	0.0310588	0.0129023	1	1
MCM2	replication	0.3	minichromosome maintenance complex component 2 (MCM2), transcript variant 1, mRNA.	9.52626	9.17799	9.78277	9.36703	-0.348274	-0.415736	0.019335	0.0123231	1	1
HIRIP3	chromatin modulation	0.3	HIRA interacting protein 3 (HIRIP3), transcript variant 1, mRNA.	8.22066	7.84014	8.2831	8.06099	-0.380521	-0.222107	0.0221739	0.171912	1	0
HDAC2	chromatin modulation	0.5	histone deacetylase 2 (HDAC2), transcript variant 1, mRNA.	11.061	10.6491	11.2733	10.9956	-0.411931	-0.277722	0.025713	0.127812	1	0
BUB1	G2/M progression	0.4	BUB1 mitotic checkpoint serine/threonine kinase (BUB1), transcript variant 1, mRNA.	8.92797	8.50608	8.98106	8.86866	-0.421889	-0.112401	0.0182581	0.547594	1	0
Cyclin F	G2/M progression	0.3	cyclin F (CCNF), mRNA.	10.1486	9.68564	9.82778	9.52895	-0.462973	-0.298823	0.0184404	0.116191	1	0
CDKN1C	G1/S arrest	2	cyclin-dependent kinase inhibitor 1C (p57, Kip2) (CDKN1C), transcript variant 1, mRNA.	7.27672	6.81035	6.80869	6.72387	-0.466378	-0.084822	0.00171147	0.490825	1	0
CDC2	G2/M progression	0.4	cyclin-dependent kinase 1 (CDK1), transcript variant 1, mRNA.	10.0089	9.54189	9.97693	9.57972	-0.467014	-0.397218	0.00823511	0.0229845	1	1
CBX3	chromatin modulation	0.5	chromobox homolog 3 (CBX3), transcript variant 2, mRNA.	10.1358	9.64853	10.3574	10.0302	-0.487248	-0.327169	0.016873	0.0976465	1	0
TTK	G2/M progression	0.2	TTK protein kinase (TTK), transcript variant 1, mRNA.	9.16789	8.64118	9.22345	8.97425	-0.526708	-0.249202	0.0303033	0.311359	1	0
MAD2L1	G2/M progression	0.4	MAD2 mitotic arrest deficient-like 1 (yeast) (MAD2L1), mRNA.	10.5935	10.0609	10.5934	10.2198	-0.532599	-0.373572	0.00205137	0.0157023	1	1
MPHOSPH10	G2/M progression	0.3	M-phase phosphoprotein 10 (U3 small nucleolar ribonucleoprotein) (MPHOSPH10), mRNA.	10.0523	9.51352	9.99763	9.82804	-0.538749	-0.169586	0.000827674	0.141453	1	0
PLK	G2/M progression	0.3	polo-like kinase 1 (PLK1), mRNA.	8.15479	7.55764	7.98599	7.63944	-0.597154	-0.346549	0.00581153	0.0742745	1	0
CDC20	G2/M progression	0.3	cell division cycle 20 (CDC20), mRNA.	12.0505	11.3379	12.2915	12.0781	-0.712632	-0.213338	0.0039939	0.317343	1	0

## Sheet: Description
Comparison with genes described in Wells SI, et al. (2003) Transcriptome signature of irreversible senescence in human papillomavirus-positive cervical cancer cells. Proc Natl.Acad.Sci.U.S.A 100:7093-7098. Shown are genes in our study significantly changed by iBET72+ treatment in 20861 cells (P≤0.05) , which were also shown to be changed in the study by Wells et al, where E6 and E7 gene expressio…
ANOVA Output Table Glossary	Description
Entrez_GeneID	NCBI gene ID associated with best RefSeq transcript hit
Description	Transcript description from RefSeq database
LSMEANS...	A (geometric) average of the array signal for each treatment group estimated from linear fit of the dataset (log2 scale)
STD LSMEANS	Standardized LSMeans. These values are derived from the lsmeans for each row (gene) by subtracting the (row) mean and dividing by the (row) standard deviation. (“z” scale)
DIFF or EST (Difference or Estimate)	Difference between treatment group means (log2 scale). Note: mathematically, log2(treated) – log2(control) , a.k.a. “diff”, is the same as the log of the expression ratio, log2(treated/control).
Contrast Label:	Description:
EST GSK effect on 20861	20861 iBET72+ vs. 20861 iBET72-
EST GSK effect on 20863	20863 iBET72+ vs. 20863 iBET72-
ADJ (Adjusted p-value)	P-value adjusted for multiple testing, usually False Discovery Rate (FDR) method. This is the appropriate p-value to use when drawing a statistical significance cutoff. The p-value adjustment is necessary to correct for the fact that many genes were subjected to the same test for significance, increasing the chance to find a significant difference due to chance alone.
SIG (Sig Index)	Passed (1) or failed (0) threshold for statistical significance based on adjusted p-value and optionally a log ratio cutoff.
AVG SIG	Average of Sig Indexes across total number of contrasts.
NOTES:	*Each probe on the array is described (annotated) according to sequence match to then-current NCBI transcripts (RefSeq database). Gene-level descriptors, such as Gene Ontology terms, are indirectly assigned based on the gene associated of the transcript best matching the microarray probe sequence.
